# Supplementary material for: N-Benzyl-2,3,4,5,6-penta­fluoro­benz­amide
Source: Acta Crystallogr Sect E Struct Rep Online. 2010 Oct 31;66(Pt 11):o3007. doi: 10.1107/S1600536810043345 (PMC3009089; doi:10.1107/S1600536810043345)
Supplement: Supplementary file 1 [file e-66-o3007-sup1.cif]

##############################################################################
###                                                                        ###
###        Electronic paper (Acta Crystallographica Section E)             ###
###                                                                        ###
##############################################################################
#                                                                            #
# This CIF contains the data in a paper accepted for publication in Acta     #
# Crystallographica Section E. It conforms to the requirements of Notes      #
# for Authors for Section E, and has been peer reviewed under the auspices   #
# of the IUCr Commission on Journals.                                        #
#                                                                            #
# Full details of the Crystallographic Information File format               #
# are given in the paper "The Crystallographic Information File (CIF):       #
# a New Standard Archive File for Crystallography" by S. R. Hall, F. H.      #
# Allen and I. D. Brown [Acta Cryst. (1991), A47, 655-685].                  #
#                                                                            #
# The current version of the core CIF dictionary is obtainable from          #
# ftp://ftp.iucr.org/pub/cif_core.dic. The current version number is 2.4.    #
#                                                                            #
# Software is freely available for graphical display of the structure(s) in  #
# this CIF.  For information consult the CIF home page http://www.iucr.org/  #
# cif/home.html                                                              #
#                                                                            #
# This file may be used for bona fide research purposes within the           #
# scientific community so long as proper attribution is given to the journal # 
# article from which it was obtained.                                        #
#                                                                            #
##############################################################################
                                             
data_global
_audit_creation_method     'SHELXL-97 with enCIFer 1.3'
_journal_date_recd_electronic     2010-10-15
_journal_date_accepted     2010-10-24
_journal_name_full     'Acta Crystallographica, Section E'
_journal_year     2010
_journal_volume     66
_journal_issue     11
_journal_page_first     o3007
_journal_page_last     o3007
_journal_paper_category     QO
_journal_coeditor_code     BT5380
_publ_contact_author_name     'Kari Rissanen'
_publ_contact_author_address
;
Nanoscience Center
Department of Chemistry
University of Jyv\"askyl\"a
PO Box 35
FIN-40014 University of Jyv\"askyl\"a
Finland
;
_publ_contact_author_email     kari.t.rissanen@jyu.fi
_publ_contact_author_fax     '+358 14 260 2651'
_publ_contact_author_phone     '+358 14 260 2672'
_publ_section_title
;
<i>N</i>-Benzyl-2,3,4,5,6-pentafluorobenzamide
;
loop_
    _publ_author_name
    _publ_author_address
    'Valkonen, Arto'
;
Nanoscience Center
Department of Chemistry
University of Jyv\"askyl\"a
PO Box 35
FIN-40014 University of Jyv\"askyl\"a
Finland
;
    'Lahtinen, Tanja'
;
Nanoscience Center
Department of Chemistry
University of Jyv\"askyl\"a
PO Box 35
FIN-40014 University of Jyv\"askyl\"a
Finland
;
    'Rissanen, Kari'
;
Nanoscience Center
Department of Chemistry
University of Jyv\"askyl\"a
PO Box 35
FIN-40014 University of Jyv\"askyl\"a
Finland
;
data_I
_chemical_name_systematic
;
<i>N</i>-Benzyl-2,3,4,5,6-pentafluorobenzamide
;
_chemical_name_common     ?
_chemical_formula_moiety     'C14 H8 F5 N O'
_chemical_formula_sum     'C14 H8 F5 N O'
_chemical_formula_iupac     'C14 H8 F5 N O'
_chemical_formula_weight     301.21
_chemical_melting_point     ?
_symmetry_cell_setting     monoclinic
_symmetry_space_group_name_H-M     'P 21/n'
loop_
    _symmetry_equiv_pos_as_xyz
    'x, y, z'
    '-x+1/2, y+1/2, -z+1/2'
    '-x, -y, -z'
    'x-1/2, -y-1/2, z-1/2'
_cell_length_a     7.1649(2)
_cell_length_b     22.9090(5)
_cell_length_c     7.53630(10)
_cell_angle_alpha     90.00
_cell_angle_beta     99.205(2)
_cell_angle_gamma     90.00
_cell_volume     1221.08(5)
_cell_formula_units_Z     4
_cell_measurement_reflns_used     3094
_cell_measurement_theta_min     0.407
_cell_measurement_theta_max     28.283
_cell_measurement_temperature     123(2)
_exptl_crystal_description     block
_exptl_crystal_colour     colourless
_exptl_crystal_size_max     0.40
_exptl_crystal_size_mid     0.28
_exptl_crystal_size_min     0.26
_exptl_crystal_density_diffrn     1.638
_exptl_crystal_density_meas     ?
_exptl_crystal_density_method     'not measured'
_exptl_crystal_F_000     608
_exptl_absorpt_coefficient_mu     0.156
_exptl_absorpt_correction_type     none
_exptl_absorpt_process_details     ?
_exptl_absorpt_correction_T_min     ?
_exptl_absorpt_correction_T_max     ?
_exptl_special_details
;
;
_diffrn_ambient_temperature     123(2)
_diffrn_radiation_type     MoK\a
_diffrn_radiation_wavelength     0.71073
_diffrn_radiation_source     'fine-focus sealed tube'
_diffrn_radiation_monochromator     graphite
_diffrn_measurement_device_type
                                   'Bruker Nonius KappaCCD with APEXII detector'
_diffrn_measurement_method     '\f and \w'
_diffrn_detector_area_resol_mean     9
_diffrn_reflns_number     4246
_diffrn_reflns_av_R_equivalents     0.0161
_diffrn_reflns_av_sigmaI/netI     0.0223
_diffrn_reflns_theta_min     2.88
_diffrn_reflns_theta_max     25.01
_diffrn_reflns_theta_full     25.01
_diffrn_measured_fraction_theta_max     0.999
_diffrn_measured_fraction_theta_full     0.999
_diffrn_reflns_limit_h_min     -8
_diffrn_reflns_limit_h_max     8
_diffrn_reflns_limit_k_min     -27
_diffrn_reflns_limit_k_max     27
_diffrn_reflns_limit_l_min     -8
_diffrn_reflns_limit_l_max     8
_diffrn_standards_number     ?
_diffrn_standards_interval_count     ?
_diffrn_standards_interval_time     ?
_diffrn_standards_decay_%     ?
_refine_special_details
;
Refinement of <i>F</i>^2^ against ALL reflections. The weighted <i>R</i>-factor
<i>wR</i> and goodness of fit <i>S</i> are based on <i>F</i>^2^, conventional
<i>R</i>-factors <i>R</i> are based on <i>F</i>, with <i>F</i> set to zero for
negative <i>F</i>^2^. The threshold expression of <i>F</i>^2^ >
2\s(<i>F</i>^2^) is used only for calculating <i>R</i>-factors(gt) <i>etc</i>.
and is not relevant to the choice of reflections for refinement.
<i>R</i>-factors based on <i>F</i>^2^ are statistically about twice as large
as those based on <i>F</i>, and <i>R</i>- factors based on ALL data will be
even larger.
;
_reflns_number_total     2152
_reflns_number_gt     1891
_reflns_threshold_expression     I>2\s(I)
_refine_ls_structure_factor_coef     Fsqd
_refine_ls_matrix_type     full
_refine_ls_R_factor_all     0.0388
_refine_ls_R_factor_gt     0.0331
_refine_ls_wR_factor_gt     0.0824
_refine_ls_wR_factor_ref     0.0860
_refine_ls_goodness_of_fit_ref     1.059
_refine_ls_restrained_S_all     1.059
_refine_ls_number_reflns     2152
_refine_ls_number_parameters     193
_refine_ls_number_restraints     1
_refine_ls_hydrogen_treatment     mixed
_refine_ls_weighting_scheme     calc
_refine_ls_weighting_details
       'calc w = 1/[\s^2^(Fo^2^)+(0.0393P)^2^+0.4980P] where P=(Fo^2^+2Fc^2^)/3'
_atom_sites_solution_hydrogens     geom
_atom_sites_solution_primary     direct
_atom_sites_solution_secondary     difmap
_refine_ls_shift/su_max     0.000
_refine_ls_shift/su_mean     0.000
_refine_diff_density_max     0.200
_refine_diff_density_min     -0.178
_refine_ls_extinction_method     none
_refine_ls_extinction_coef     ?
loop_
    _atom_type_symbol
    _atom_type_description
    _atom_type_scat_dispersion_real
    _atom_type_scat_dispersion_imag
    _atom_type_scat_source
    'C' 'C' 0.0033 0.0016
                         'International Tables Vol C Tables 4.2.6.8 and 6.1.1.4'
    'H' 'H' 0.0000 0.0000
                         'International Tables Vol C Tables 4.2.6.8 and 6.1.1.4'
    'N' 'N' 0.0061 0.0033
                         'International Tables Vol C Tables 4.2.6.8 and 6.1.1.4'
    'O' 'O' 0.0106 0.0060
                         'International Tables Vol C Tables 4.2.6.8 and 6.1.1.4'
    'F' 'F' 0.0171 0.0103
                         'International Tables Vol C Tables 4.2.6.8 and 6.1.1.4'
_computing_data_collection     'COLLECT (Bruker, 2008)'
_computing_cell_refinement     'DENZO-SMN (Otwinowski & Minor, 1997)'
_computing_data_reduction     'DENZO-SMN (Otwinowski & Minor, 1997)'
_computing_structure_solution     'SIR2004 (Burla  <i>et al.</i>, 2005)'
_computing_structure_refinement     'SHELXL97 (Sheldrick, 2008)'
_computing_molecular_graphics
;
ORTEP-3 (Farrugia, 1997) and Mercury (Macrae  <i>et al.</i>,
2008)
;
_computing_publication_material     'SHELXL97 (Sheldrick, 2008)'
loop_
    _atom_site_type_symbol
    _atom_site_label
    _atom_site_fract_x
    _atom_site_fract_y
    _atom_site_fract_z
    _atom_site_U_iso_or_equiv
    _atom_site_adp_type
    _atom_site_calc_flag
    _atom_site_refinement_flags
    _atom_site_occupancy
    _atom_site_disorder_assembly
    _atom_site_disorder_group
    F F1 0.11992(14) 0.19154(4) -0.04946(11) 0.0315(2) Uani d . 1 . .
    F F2 0.17000(14) 0.07495(4) -0.05119(12) 0.0350(3) Uani d . 1 . .
    F F3 0.14683(15) 0.01169(4) 0.24882(14) 0.0379(3) Uani d . 1 . .
    F F4 0.06766(15) 0.06526(4) 0.54949(12) 0.0363(3) Uani d . 1 . .
    F F5 0.00325(13) 0.18090(4) 0.54897(11) 0.0277(2) Uani d . 1 . .
    O O1 -0.10620(15) 0.27306(4) 0.12572(13) 0.0260(3) Uani d . 1 . .
    N N8 0.12659(19) 0.28716(5) 0.36339(16) 0.0232(3) Uani d D 1 . .
    H H8 0.218(2) 0.2705(7) 0.437(2) 0.028 Uiso d D 1 . .
    C C1 0.1073(2) 0.37470(6) 0.55552(19) 0.0207(3) Uani d . 1 . .
    C C2 0.1399(2) 0.43426(7) 0.5826(2) 0.0240(3) Uani d . 1 . .
    H H2 0.1652 0.4579 0.4856 0.029 Uiso calc R 1 . .
    C C3 0.1359(2) 0.45945(7) 0.7488(2) 0.0278(4) Uani d . 1 . .
    H H3 0.1570 0.5002 0.7649 0.033 Uiso calc R 1 . .
    C C4 0.1011(2) 0.42535(7) 0.8916(2) 0.0277(4) Uani d . 1 . .
    H H4 0.0983 0.4425 1.0059 0.033 Uiso calc R 1 . .
    C C5 0.0703(2) 0.36600(7) 0.8668(2) 0.0262(4) Uani d . 1 . .
    H H5 0.0474 0.3424 0.9648 0.031 Uiso calc R 1 . .
    C C6 0.0729(2) 0.34078(7) 0.6995(2) 0.0226(3) Uani d . 1 . .
    H H6 0.0509 0.3001 0.6835 0.027 Uiso calc R 1 . .
    C C7 0.1041(2) 0.35043(6) 0.3685(2) 0.0262(4) Uani d . 1 . .
    H H7A -0.0174 0.3612 0.2935 0.031 Uiso calc R 1 . .
    H H7B 0.2068 0.3689 0.3149 0.031 Uiso calc R 1 . .
    C C9 0.0197(2) 0.25426(6) 0.24216(18) 0.0197(3) Uani d . 1 . .
    C C10 0.0625(2) 0.18984(6) 0.25080(18) 0.0197(3) Uani d . 1 . .
    C C11 0.1035(2) 0.16115(7) 0.09949(19) 0.0224(3) Uani d . 1 . .
    C C12 0.1315(2) 0.10168(7) 0.0975(2) 0.0249(4) Uani d . 1 . .
    C C13 0.1202(2) 0.06950(7) 0.2499(2) 0.0258(4) Uani d . 1 . .
    C C14 0.0806(2) 0.09667(7) 0.4021(2) 0.0253(4) Uani d . 1 . .
    C C15 0.0511(2) 0.15619(7) 0.40118(19) 0.0215(3) Uani d . 1 . .
loop_
    _atom_site_aniso_label
    _atom_site_aniso_U_11
    _atom_site_aniso_U_22
    _atom_site_aniso_U_33
    _atom_site_aniso_U_12
    _atom_site_aniso_U_13
    _atom_site_aniso_U_23
    F1 0.0414(6) 0.0350(5) 0.0190(5) -0.0003(4) 0.0075(4) 0.0023(4)
    F2 0.0382(6) 0.0351(5) 0.0326(5) 0.0004(4) 0.0089(4) -0.0129(4)
    F3 0.0420(6) 0.0199(5) 0.0515(6) 0.0005(4) 0.0070(5) -0.0003(4)
    F4 0.0463(6) 0.0303(5) 0.0315(5) -0.0016(4) 0.0039(4) 0.0131(4)
    F5 0.0343(5) 0.0314(5) 0.0176(4) -0.0017(4) 0.0050(4) -0.0009(4)
    O1 0.0271(6) 0.0248(6) 0.0223(5) -0.0011(5) -0.0072(5) 0.0037(4)
    N8 0.0258(7) 0.0204(7) 0.0203(6) 0.0035(5) -0.0057(5) -0.0006(5)
    C1 0.0169(7) 0.0222(8) 0.0215(7) 0.0018(6) -0.0015(6) 0.0001(6)
    C2 0.0239(8) 0.0241(8) 0.0232(8) -0.0008(6) 0.0016(6) 0.0022(6)
    C3 0.0255(8) 0.0233(8) 0.0333(9) -0.0014(7) 0.0006(7) -0.0045(7)
    C4 0.0249(9) 0.0354(9) 0.0227(8) 0.0027(7) 0.0034(6) -0.0067(7)
    C5 0.0217(8) 0.0350(9) 0.0222(8) 0.0016(7) 0.0046(6) 0.0041(6)
    C6 0.0209(8) 0.0201(7) 0.0256(8) 0.0005(6) 0.0001(6) 0.0019(6)
    C7 0.0345(9) 0.0212(8) 0.0212(8) 0.0008(7) -0.0004(6) 0.0009(6)
    C9 0.0191(8) 0.0242(8) 0.0158(7) -0.0019(6) 0.0025(6) 0.0024(6)
    C10 0.0148(7) 0.0243(8) 0.0186(7) -0.0017(6) -0.0020(5) -0.0001(6)
    C11 0.0193(8) 0.0288(8) 0.0184(7) -0.0028(6) 0.0006(6) 0.0028(6)
    C12 0.0188(8) 0.0291(8) 0.0262(8) -0.0014(6) 0.0017(6) -0.0074(7)
    C13 0.0212(8) 0.0192(8) 0.0355(9) -0.0010(6) 0.0000(7) -0.0002(6)
    C14 0.0229(8) 0.0260(8) 0.0256(8) -0.0031(6) -0.0002(6) 0.0074(6)
    C15 0.0183(8) 0.0269(8) 0.0183(7) -0.0018(6) -0.0008(6) -0.0014(6)
_geom_special_details
;
All s.u.'s (except the s.u. in the dihedral angle between two l.s. planes) are
estimated using the full covariance matrix. The cell s.u.'s are taken into
account individually in the estimation of s.u.'s in distances, angles and
torsion angles; correlations between s.u.'s in cell parameters are only used
when they are defined by crystal symmetry. An approximate (isotropic)
treatment of cell s.u.'s is used for estimating s.u.'s involving l.s. planes.
;
loop_
    _geom_bond_atom_site_label_1
    _geom_bond_atom_site_label_2
    _geom_bond_site_symmetry_2
    _geom_bond_distance
    _geom_bond_publ_flag
    F1 C11 . 1.3419(17) ?
    F2 C12 . 1.3439(18) ?
    F3 C13 . 1.3381(18) ?
    F4 C14 . 1.3393(17) ?
    F5 C15 . 1.3418(17) ?
    O1 C9 . 1.2313(17) ?
    N8 C9 . 1.3287(19) ?
    N8 C7 . 1.4596(19) ?
    N8 H8 . 0.876(14) ?
    C1 C6 . 1.388(2) ?
    C1 C2 . 1.394(2) ?
    C1 C7 . 1.512(2) ?
    C2 C3 . 1.383(2) ?
    C2 H2 . 0.9500 ?
    C3 C4 . 1.385(2) ?
    C3 H3 . 0.9500 ?
    C4 C5 . 1.385(2) ?
    C4 H4 . 0.9500 ?
    C5 C6 . 1.390(2) ?
    C5 H5 . 0.9500 ?
    C6 H6 . 0.9500 ?
    C7 H7A . 0.9900 ?
    C7 H7B . 0.9900 ?
    C9 C10 . 1.507(2) ?
    C10 C15 . 1.384(2) ?
    C10 C11 . 1.388(2) ?
    C11 C12 . 1.377(2) ?
    C12 C13 . 1.378(2) ?
    C13 C14 . 1.374(2) ?
    C14 C15 . 1.380(2) ?
loop_
    _geom_angle_atom_site_label_1
    _geom_angle_atom_site_label_2
    _geom_angle_atom_site_label_3
    _geom_angle_site_symmetry_1
    _geom_angle_site_symmetry_3
    _geom_angle
    _geom_angle_publ_flag
    C9 N8 C7 . . 121.84(13) ?
    C9 N8 H8 . . 118.6(11) ?
    C7 N8 H8 . . 119.4(11) ?
    C6 C1 C2 . . 118.69(14) ?
    C6 C1 C7 . . 122.99(13) ?
    C2 C1 C7 . . 118.28(13) ?
    C3 C2 C1 . . 120.92(14) ?
    C3 C2 H2 . . 119.5 ?
    C1 C2 H2 . . 119.5 ?
    C2 C3 C4 . . 120.05(14) ?
    C2 C3 H3 . . 120.0 ?
    C4 C3 H3 . . 120.0 ?
    C3 C4 C5 . . 119.56(14) ?
    C3 C4 H4 . . 120.2 ?
    C5 C4 H4 . . 120.2 ?
    C4 C5 C6 . . 120.37(14) ?
    C4 C5 H5 . . 119.8 ?
    C6 C5 H5 . . 119.8 ?
    C1 C6 C5 . . 120.40(14) ?
    C1 C6 H6 . . 119.8 ?
    C5 C6 H6 . . 119.8 ?
    N8 C7 C1 . . 113.87(12) ?
    N8 C7 H7A . . 108.8 ?
    C1 C7 H7A . . 108.8 ?
    N8 C7 H7B . . 108.8 ?
    C1 C7 H7B . . 108.8 ?
    H7A C7 H7B . . 107.7 ?
    O1 C9 N8 . . 124.59(14) ?
    O1 C9 C10 . . 119.63(13) ?
    N8 C9 C10 . . 115.78(12) ?
    C15 C10 C11 . . 117.21(14) ?
    C15 C10 C9 . . 122.86(13) ?
    C11 C10 C9 . . 119.79(13) ?
    F1 C11 C12 . . 118.15(13) ?
    F1 C11 C10 . . 120.00(14) ?
    C12 C11 C10 . . 121.84(14) ?
    F2 C12 C11 . . 120.61(14) ?
    F2 C12 C13 . . 119.90(14) ?
    C11 C12 C13 . . 119.49(14) ?
    F3 C13 C14 . . 120.15(14) ?
    F3 C13 C12 . . 119.81(14) ?
    C14 C13 C12 . . 120.04(14) ?
    F4 C14 C13 . . 119.99(14) ?
    F4 C14 C15 . . 120.27(14) ?
    C13 C14 C15 . . 119.73(14) ?
    F5 C15 C14 . . 118.18(13) ?
    F5 C15 C10 . . 120.08(13) ?
    C14 C15 C10 . . 121.69(14) ?
loop_
    _geom_torsion_atom_site_label_1
    _geom_torsion_atom_site_label_2
    _geom_torsion_atom_site_label_3
    _geom_torsion_atom_site_label_4
    _geom_torsion_site_symmetry_1
    _geom_torsion_site_symmetry_2
    _geom_torsion_site_symmetry_3
    _geom_torsion_site_symmetry_4
    _geom_torsion
    _geom_torsion_publ_flag
    C6 C1 C2 C3 . . . . -0.8(2) ?
    C7 C1 C2 C3 . . . . 177.02(14) ?
    C1 C2 C3 C4 . . . . 0.7(2) ?
    C2 C3 C4 C5 . . . . 0.0(2) ?
    C3 C4 C5 C6 . . . . -0.5(2) ?
    C2 C1 C6 C5 . . . . 0.3(2) ?
    C7 C1 C6 C5 . . . . -177.44(14) ?
    C4 C5 C6 C1 . . . . 0.4(2) ?
    C9 N8 C7 C1 . . . . 135.84(15) ?
    C6 C1 C7 N8 . . . . -19.9(2) ?
    C2 C1 C7 N8 . . . . 162.42(14) ?
    C7 N8 C9 O1 . . . . -0.4(2) ?
    C7 N8 C9 C10 . . . . 178.57(13) ?
    O1 C9 C10 C15 . . . . -121.13(16) ?
    N8 C9 C10 C15 . . . . 59.85(19) ?
    O1 C9 C10 C11 . . . . 54.5(2) ?
    N8 C9 C10 C11 . . . . -124.55(15) ?
    C15 C10 C11 F1 . . . . -178.80(13) ?
    C9 C10 C11 F1 . . . . 5.4(2) ?
    C15 C10 C11 C12 . . . . 0.1(2) ?
    C9 C10 C11 C12 . . . . -175.70(14) ?
    F1 C11 C12 F2 . . . . -1.4(2) ?
    C10 C11 C12 F2 . . . . 179.65(13) ?
    F1 C11 C12 C13 . . . . 178.39(13) ?
    C10 C11 C12 C13 . . . . -0.6(2) ?
    F2 C12 C13 F3 . . . . -0.3(2) ?
    C11 C12 C13 F3 . . . . 179.87(14) ?
    F2 C12 C13 C14 . . . . -179.91(14) ?
    C11 C12 C13 C14 . . . . 0.3(2) ?
    F3 C13 C14 F4 . . . . -0.3(2) ?
    C12 C13 C14 F4 . . . . 179.26(13) ?
    F3 C13 C14 C15 . . . . -179.20(14) ?
    C12 C13 C14 C15 . . . . 0.4(2) ?
    F4 C14 C15 F5 . . . . -2.2(2) ?
    C13 C14 C15 F5 . . . . 176.69(13) ?
    F4 C14 C15 C10 . . . . -179.71(13) ?
    C13 C14 C15 C10 . . . . -0.8(2) ?
    C11 C10 C15 F5 . . . . -176.90(12) ?
    C9 C10 C15 F5 . . . . -1.2(2) ?
    C11 C10 C15 C14 . . . . 0.5(2) ?
    C9 C10 C15 C14 . . . . 176.25(14) ?
loop_
    _geom_hbond_atom_site_label_D
    _geom_hbond_atom_site_label_H
    _geom_hbond_atom_site_label_A
    _geom_hbond_site_symmetry_A
    _geom_hbond_distance_DH
    _geom_hbond_distance_HA
    _geom_hbond_distance_DA
    _geom_hbond_angle_DHA
    N8 H8 O1 4_666 0.876(14) 2.007(14) 2.875(2) 171(2)
    C5 H5 O1 1_556 0.95 2.37 3.276(2) 158.4
