# Supplementary material for: N-Benzyl-2,3,4,5,6-penta­fluoro­benz­amide
Source: Acta Crystallogr Sect E Struct Rep Online. 2010 Oct 31;66(Pt 11):o3007. doi: 10.1107/S1600536810043345 (PMC3009089; doi:10.1107/S1600536810043345)
Supplement: Supplementary file 2 [file e-66-o3007-Isup2.hkl]

#
# h,k,l, Fc-squared, Fo-squared, sigma(Fo-squared) and status flag
#
data_I
_shelx_title ' odk-078 in P 21/n'
_shelx_refln_list_code          4
_shelx_F_calc_maximum      149.60
_exptl_crystal_F_000       608.00
_reflns_d_resolution_high  0.8407
 
loop_
 _symmetry_equiv_pos_as_xyz
 'x, y, z'
 '-x+1/2, y+1/2, -z+1/2'
 '-x, -y, -z'
 'x-1/2, -y-1/2, z-1/2'
 
_cell_length_a     7.1649
_cell_length_b    22.9090
_cell_length_c     7.5363
_cell_angle_alpha  90.000
_cell_angle_beta   99.205
_cell_angle_gamma  90.000
 
_shelx_F_squared_multiplier     1.000
 
loop_
 _refln_index_h
 _refln_index_k
 _refln_index_l
 _refln_F_squared_calc
 _refln_F_squared_meas
 _refln_F_squared_sigma
 _refln_observed_status
   2   0   0    13999.37    13551.23    173.23 o
   4   0   0    12151.51    12231.42    173.23 o
   6   0   0      276.18      255.19      9.30 o
   8   0   0      221.87      206.46     10.19 o
   1   1   0     2281.20     2197.62     22.40 o
   3   1   0       70.46       58.48      1.25 o
   4   1   0     2024.72     2129.42     23.18 o
   5   1   0      103.25      106.63      2.88 o
   6   1   0       42.78       36.81      6.87 o
   7   1   0        6.46       11.83      3.10 o
   8   1   0        1.82        4.22      3.28 o
   1   2   0      793.61      767.81      8.46 o
   2   2   0     4628.23     4529.23     46.05 o
   3   2   0      366.24      357.39      4.22 o
   4   2   0      833.18      804.26      9.21 o
   5   2   0        0.45        0.44      0.94 o
   6   2   0      128.81      121.14      3.93 o
   7   2   0       71.08       77.61     19.72 o
   8   2   0        4.20       12.47      3.54 o
   1   3   0       61.68       58.60      2.66 o
   2   3   0    22381.08    22193.93    245.44 o
   3   3   0     1039.36     1028.65     11.23 o
   4   3   0      197.81      182.87      5.76 o
   5   3   0      227.23      256.02      4.35 o
   6   3   0      491.65      471.35      9.69 o
   7   3   0       46.57       35.67      4.21 o
   8   3   0       89.45       83.38      4.15 o
   0   4   0     2888.23     2748.81     33.75 o
   1   4   0      132.92      107.89      1.57 o
   2   4   0     1127.43     1135.33     12.03 o
   3   4   0       59.11       60.11      6.65 o
   4   4   0       15.43       21.40      1.06 o
   5   4   0        0.94       -0.22      0.94 o
   6   4   0      603.46      556.31     10.08 o
   7   4   0       45.17       49.56      5.32 o
   8   4   0       97.31       92.64      7.75 o
   1   5   0      401.48      389.70      4.22 o
   2   5   0      104.87       83.20      1.38 o
   3   5   0      480.15      490.76      9.08 o
   4   5   0     1516.63     1535.63     16.71 o
   5   5   0       30.72       32.12      2.66 o
   6   5   0       43.80       38.31      5.76 o
   7   5   0        2.61        4.14      2.33 o
   8   5   0      277.86      269.67      7.53 o
   0   6   0       34.90       34.27      1.06 o
   1   6   0      941.70      926.42     18.61 o
   2   6   0      818.24      806.30      8.75 o
   3   6   0     1534.04     1550.17     16.46 o
   4   6   0      334.43      342.66     19.05 o
   5   6   0      166.83      187.35      9.75 o
   6   6   0       10.63       12.31      5.32 o
   7   6   0       23.87       21.06      2.65 o
   8   6   0       51.57       43.71      5.98 o
   1   7   0      953.60      943.80     15.73 o
   2   7   0     3192.33     3141.63     30.39 o
   3   7   0      183.17      188.84     10.19 o
   4   7   0      144.28      136.05      2.33 o
   5   7   0        1.61        4.79      1.06 o
   6   7   0       58.23       64.11      8.20 o
   7   7   0      277.50      253.93      6.81 o
   8   7   0        0.04        8.42      5.98 o
   0   8   0     6864.56     6863.29     89.44 o
   1   8   0     1143.50     1173.39     10.96 o
   2   8   0      470.31      456.44      7.53 o
   3   8   0      749.19      756.92      8.75 o
   4   8   0      166.37      185.43      6.87 o
   5   8   0        5.99        6.36      1.55 o
   6   8   0        5.85        1.72      2.44 o
   7   8   0       48.12       46.11      2.82 o
   8   8   0        2.00        4.99      2.68 o
   1   9   0     2337.20     2280.23     20.52 o
   2   9   0     1488.37     1536.85     16.39 o
   3   9   0      428.90      418.21      5.11 o
   4   9   0        4.26        5.62      0.94 o
   5   9   0        3.98        6.07      2.88 o
   6   9   0       98.95      100.50      2.87 o
   7   9   0       17.48       15.72      4.43 o
   0  10   0      142.80      152.96      2.96 o
   1  10   0     1404.64     1452.07     18.39 o
   2  10   0      491.02      491.60      5.30 o
   3  10   0      713.92      770.58      9.21 o
   4  10   0      118.53      118.30      6.87 o
   5  10   0       39.48       41.27      6.20 o
   6  10   0       85.34       84.71      7.75 o
   7  10   0        2.44        7.97      1.88 o
   1  11   0    12257.84    13091.76    114.47 o
   2  11   0      714.75      732.70      7.50 o
   3  11   0      812.13      821.73      8.89 o
   4  11   0      451.89      459.53     13.51 o
   5  11   0      441.44      451.47     14.40 o
   6  11   0      143.77      155.63      4.04 o
   7  11   0       88.42      100.91     11.08 o
   0  12   0     2260.13     2338.23     32.12 o
   1  12   0      761.55      867.83      8.13 o
   2  12   0      325.58      328.77      3.91 o
   3  12   0      455.57      494.16      6.24 o
   4  12   0       55.13       59.42      2.51 o
   5  12   0       75.01       79.73      6.65 o
   6  12   0       22.18       22.15      4.87 o
   7  12   0       25.33       29.74      2.51 o
   1  13   0      356.33      374.27      4.22 o
   2  13   0       69.32       69.74      3.54 o
   3  13   0      318.58      300.12     11.74 o
   4  13   0        2.10        5.04      3.32 o
   5  13   0      108.12       96.57      7.09 o
   6  13   0       42.73       39.32      2.96 o
   7  13   0       12.80       12.36      3.54 o
   0  14   0     1814.52     1903.99     23.39 o
   1  14   0      667.53      742.39      7.75 o
   2  14   0      226.84      211.11      2.82 o
   3  14   0      142.34      161.39      4.43 o
   4  14   0     1256.42     1306.89     18.36 o
   5  14   0      240.09      237.51      6.42 o
   6  14   0      108.90      105.00      4.07 o
   7  14   0       35.71       36.61      2.45 o
   1  15   0      130.72      101.14      5.09 o
   2  15   0      342.23      368.51      5.54 o
   3  15   0       74.88       62.31      1.99 o
   4  15   0       32.06       37.96      1.80 o
   5  15   0       11.51       11.81      4.21 o
   6  15   0       12.33       11.08      1.80 o
   7  15   0        0.95        5.98      2.19 o
   0  16   0      756.93      702.46     23.70 o
   1  16   0      108.36      108.45      3.10 o
   2  16   0      127.44      124.04      6.42 o
   3  16   0      111.24      118.32      3.99 o
   4  16   0       58.94       53.95      2.45 o
   5  16   0       78.14       79.24      7.09 o
   6  16   0      122.97      129.91     11.30 o
   1  17   0      221.76      217.71      8.42 o
   2  17   0     1120.28     1171.91     18.61 o
   3  17   0       30.11       38.30      3.77 o
   4  17   0        0.87        0.22      1.14 o
   5  17   0        0.91       -2.22      2.22 o
   6  17   0        8.15        5.07      1.55 o
   0  18   0        1.57        5.05      1.27 o
   1  18   0      522.28      530.03      9.18 o
   2  18   0        6.63       12.16      6.42 o
   3  18   0       97.67       98.07      7.97 o
   4  18   0       78.19       71.57      2.19 o
   5  18   0      128.67      118.65     10.41 o
   6  18   0       14.06       13.49      2.33 o
   1  19   0       15.64       18.84      3.77 o
   2  19   0       32.36       32.87      1.70 o
   3  19   0        9.54       11.55      1.14 o
   4  19   0       91.81       82.82      2.44 o
   5  19   0       79.14       96.97      3.54 o
   6  19   0       20.26       17.26      3.32 o
   0  20   0       63.10       76.78      4.09 o
   1  20   0       25.61       18.72      1.54 o
   2  20   0       17.04       17.07      2.44 o
   3  20   0        6.07        7.02      1.55 o
   4  20   0       17.72       17.54      1.99 o
   5  20   0        0.01        1.24      1.47 o
   1  21   0       58.21       36.24      1.98 o
   2  21   0      702.12      676.28     11.72 o
   3  21   0        5.11       10.96      1.55 o
   4  21   0      107.84       96.13      3.40 o
   5  21   0       97.71       95.32      3.91 o
   0  22   0      196.42      150.23      5.90 o
   1  22   0      356.77      339.21     12.63 o
   2  22   0        0.86       -0.32      1.99 o
   3  22   0      498.66      487.59      8.15 o
   4  22   0       59.44       52.37      2.22 o
   1  23   0      289.72      268.66      5.76 o
   2  23   0       98.72       78.64      3.19 o
   3  23   0      111.74      106.12     10.19 o
   4  23   0       13.80       20.52      7.53 o
   0  24   0      198.87      213.75     23.70 o
   1  24   0        0.03       -1.19      2.66 o
   2  24   0       30.81       33.63      2.22 o
   3  24   0        0.12       -0.48      1.88 o
   1  25   0      144.34      141.22     13.51 o
   2  25   0       27.59       24.85      2.21 o
   3  25   0       28.95       35.41      5.09 o
   0  26   0      119.01      113.42      5.64 o
   1  26   0        9.27        7.72      2.13 o
   2  26   0        0.42        5.66      1.88 o
   1  27   0       15.32       12.82      1.88 o
  -7   0   1       54.40       61.14      5.32 o
  -5   0   1      249.92      233.48      6.65 o
  -3   0   1     3187.36     2935.58     44.30 o
  -1   0   1      567.97      561.77      9.75 o
   1   0   1     2777.51     2552.35     31.46 o
   3   0   1     3638.82     3692.29     50.06 o
   5   0   1       64.90       62.03      2.66 o
   7   0   1        0.00       -2.22      2.22 o
  -8   1   1      119.10      125.39     18.83 o
  -7   1   1        3.83       10.40      4.65 o
  -6   1   1        0.22       -0.56      2.33 o
  -5   1   1       20.69       19.31      2.22 o
  -4   1   1      536.82      549.74      7.04 o
  -3   1   1      218.07      233.05      3.13 o
  -2   1   1     1345.18     1376.10     15.71 o
  -1   1   1     3447.18     3314.60     37.90 o
   0   1   1      296.55      280.34      2.66 o
   1   1   1     1683.84     1584.76     13.94 o
   2   1   1    21243.09    20686.47    226.96 o
   3   1   1      585.68      629.20      6.73 o
   4   1   1     1842.27     1906.26     19.85 o
   5   1   1      529.52      527.09      8.20 o
   6   1   1      929.62      907.76     14.86 o
   7   1   1       20.62       24.51      3.10 o
   8   1   1      122.41      102.87      5.30 o
  -8   2   1       19.32       14.89      4.43 o
  -7   2   1        1.28        4.81      4.21 o
  -6   2   1      176.66      187.92      9.08 o
  -5   2   1      167.17      161.03      4.43 o
  -4   2   1      147.57      135.15      2.51 o
  -3   2   1       63.74       65.95      4.43 o
  -2   2   1      877.89      857.83     11.96 o
  -1   2   1       94.31       88.78      1.38 o
   0   2   1     7308.63     7107.28     64.22 o
   1   2   1       76.11       91.75      1.06 o
   2   2   1     6440.85     6618.75     58.32 o
   3   2   1      150.09      167.34      2.33 o
   4   2   1     3114.58     3032.94     35.89 o
   5   2   1     1128.17     1150.64     14.19 o
   6   2   1     2118.34     2074.75     36.33 o
   7   2   1      147.53      167.08      6.10 o
   8   2   1       29.49       28.33      4.87 o
  -8   3   1        0.01        5.44      3.28 o
  -7   3   1        0.69        4.65      2.19 o
  -6   3   1       46.07       51.63      2.96 o
  -5   3   1      443.52      462.57      8.46 o
  -4   3   1       24.07       28.04      1.11 o
  -3   3   1      253.56      232.82      3.45 o
  -2   3   1     1326.63     1212.38     13.47 o
  -1   3   1     4842.85     4755.12     41.85 o
   0   3   1      651.09      608.99      4.70 o
   1   3   1      957.33      938.80      8.46 o
   2   3   1      122.29      146.84      2.02 o
   3   3   1      175.79      162.68      6.87 o
   4   3   1     7064.53     7217.01     70.14 o
   5   3   1      176.01      176.45      7.75 o
   6   3   1     1328.33     1348.11     19.65 o
   7   3   1        0.02       -1.81      1.99 o
   8   3   1      233.06      228.21     16.17 o
  -8   4   1       47.31       40.38     10.85 o
  -7   4   1       24.22       23.93      2.82 o
  -6   4   1        8.14        9.67      7.09 o
  -5   4   1       51.38       45.46      3.54 o
  -4   4   1       20.83       17.82      1.33 o
  -3   4   1      233.63      222.45      3.45 o
  -2   4   1     1262.86     1236.11     12.93 o
  -1   4   1     1023.26      965.83      9.71 o
   0   4   1     3607.50     3488.07     25.10 o
   1   4   1      322.80      338.93      3.45 o
   2   4   1     3733.85     3833.40     35.87 o
   3   4   1      133.27      124.11      2.66 o
   4   4   1     5573.19     5715.35     56.04 o
   5   4   1      114.54      116.67      2.54 o
   6   4   1      494.98      472.79     19.94 o
   7   4   1      212.83      197.30     17.94 o
   8   4   1     1592.45     1498.77     30.23 o
  -8   5   1        2.14        6.10      4.87 o
  -7   5   1       33.59       32.07      2.77 o
  -6   5   1      144.17      155.00      6.65 o
  -5   5   1        9.46       13.63      1.70 o
  -4   5   1      512.95      475.89      6.05 o
  -3   5   1     1100.31     1071.34     12.03 o
  -2   5   1      112.81      114.16      3.54 o
  -1   5   1      745.82      709.69      7.04 o
   0   5   1        0.30       -0.47      0.31 o
   1   5   1       63.89       54.07      0.94 o
   2   5   1        0.13        1.88      0.44 o
   3   5   1       44.95       40.70      1.11 o
   4   5   1      173.61      181.83      5.76 o
   5   5   1        0.25        0.89      0.94 o
   6   5   1      954.13      948.07     27.25 o
   7   5   1       54.78       59.83      3.77 o
   8   5   1       98.04       81.09     16.84 o
  -8   6   1        9.57       13.79      3.99 o
  -7   6   1       73.28       90.57      7.53 o
  -6   6   1      131.41      123.92      6.87 o
  -5   6   1      892.24      918.34     13.69 o
  -4   6   1       63.71       50.29      1.57 o
  -3   6   1       48.84       43.67      1.25 o
  -2   6   1     1898.54     1863.67     18.40 o
  -1   6   1       53.68       47.00      1.33 o
   0   6   1      282.65      295.58      3.99 o
   1   6   1     2221.19     2231.74     19.08 o
   2   6   1       79.68       83.68      4.21 o
   3   6   1      192.22      185.00      2.51 o
   4   6   1       27.84       27.90      1.33 o
   5   6   1       62.10       51.69      1.70 o
   6   6   1       20.95       17.39      2.44 o
   7   6   1       27.29       30.63      7.53 o
   8   6   1       13.56       13.78      2.87 o
  -8   7   1       60.81       65.73     17.28 o
  -7   7   1        6.86        6.04      2.66 o
  -6   7   1      226.11      242.98      9.08 o
  -5   7   1        3.05        5.29      3.54 o
  -4   7   1        8.96       13.31      0.94 o
  -3   7   1      382.38      378.34      4.98 o
  -2   7   1     2461.38     2359.83     23.02 o
  -1   7   1     1426.72     1384.85     12.35 o
   0   7   1        4.44        6.68      0.44 o
   1   7   1      243.45      229.31      2.88 o
   2   7   1      274.58      289.79      4.87 o
   3   7   1       34.69       36.54      3.54 o
   4   7   1        0.59       -0.09      0.74 o
   5   7   1       47.70       49.03      1.70 o
   6   7   1      962.52     1002.12     15.26 o
   7   7   1      450.51      439.69      9.30 o
  -8   8   1       87.13       93.70      7.75 o
  -7   8   1       49.37       47.97      6.42 o
  -6   8   1        2.42        6.81      2.22 o
  -5   8   1        3.20        2.44      1.25 o
  -4   8   1      853.59      864.05     10.15 o
  -3   8   1     1701.15     1614.78     23.26 o
  -2   8   1      623.40      627.57      6.89 o
  -1   8   1     1850.30     1780.70     15.49 o
   0   8   1     3251.79     3213.48     30.79 o
   1   8   1       10.90       10.21      0.63 o
   2   8   1      257.90      245.61      4.65 o
   3   8   1     1483.83     1507.23     17.50 o
   4   8   1       46.93       47.55      2.22 o
   5   8   1      559.05      562.92      8.30 o
   6   8   1        1.98        4.23      1.54 o
   7   8   1       15.40       16.35      2.33 o
  -8   9   1        4.74        6.20      2.21 o
  -7   9   1       16.92       16.25      2.22 o
  -6   9   1        2.21        1.33      1.25 o
  -5   9   1        9.06        7.71      1.38 o
  -4   9   1       99.35       90.77      3.54 o
  -3   9   1       82.38       88.18      1.88 o
  -2   9   1      842.28      772.17     12.63 o
  -1   9   1     2284.44     2176.08     20.82 o
   0   9   1      204.77      197.60      2.02 o
   1   9   1      395.62      451.34      6.87 o
   2   9   1      511.42      537.02      7.53 o
   3   9   1       61.53       60.28      1.33 o
   4   9   1      571.69      572.81     15.73 o
   5   9   1      833.56      850.91     11.74 o
   6   9   1       25.21       22.06      1.59 o
   7   9   1      196.08      187.50      5.16 o
  -7  10   1        0.29       -2.09      4.43 o
  -6  10   1      230.78      215.10      4.79 o
  -5  10   1      257.02      273.18     13.51 o
  -4  10   1      250.58      240.90      7.97 o
  -3  10   1       15.29       20.18      0.94 o
  -2  10   1      434.26      459.24      8.64 o
  -1  10   1     1900.20     1997.74     30.79 o
   0  10   1      284.98      344.53      3.40 o
   1  10   1       87.74      103.01      1.57 o
   2  10   1        0.32        0.66      0.63 o
   3  10   1      996.91     1052.25     11.28 o
   4  10   1     1169.25     1200.14     14.82 o
   5  10   1        0.00        1.71      1.06 o
   6  10   1      106.28      106.86      3.45 o
   7  10   1       15.42       13.96      3.32 o
  -7  11   1       51.10       43.57      6.65 o
  -6  11   1        2.88        5.09      1.99 o
  -5  11   1      204.30      212.56     13.73 o
  -4  11   1      345.00      344.17     11.30 o
  -3  11   1     1093.54     1118.44     12.83 o
  -2  11   1       63.05       54.79      3.99 o
  -1  11   1      108.22      102.95      1.70 o
   0  11   1       14.24        7.32      0.63 o
   1  11   1       42.61       40.99      0.94 o
   2  11   1      434.82      443.03      9.08 o
   3  11   1       10.87       15.18      1.33 o
   4  11   1      352.35      339.54      8.42 o
   5  11   1       49.74       51.78      4.21 o
   6  11   1       30.14       31.90      2.51 o
   7  11   1        1.84        5.40      3.10 o
  -7  12   1       12.64       13.73      1.80 o
  -6  12   1       20.55       20.85      3.77 o
  -5  12   1       81.52       75.59      5.76 o
  -4  12   1      569.63      569.55     12.41 o
  -3  12   1      133.33      131.45      3.32 o
  -2  12   1        5.32        3.60      0.63 o
  -1  12   1      155.42      178.76      4.87 o
   0  12   1      776.69      785.15      7.04 o
   1  12   1      264.99      246.62      4.21 o
   2  12   1        0.39       -0.44      1.33 o
   3  12   1     1676.21     1741.39     18.40 o
   4  12   1       10.02        6.93      0.94 o
   5  12   1        4.47        6.65      0.82 o
   6  12   1       15.64       10.86      1.88 o
   7  12   1       50.36       46.01      2.77 o
  -7  13   1       69.54       66.31      4.43 o
  -6  13   1       44.40       49.66      4.87 o
  -5  13   1      100.18      111.72      9.08 o
  -4  13   1      323.31      315.73      6.81 o
  -3  13   1      371.09      370.42      5.61 o
  -2  13   1       28.19       33.68      0.94 o
  -1  13   1        1.77        5.32      0.40 o
   0  13   1      167.76      165.34      3.10 o
   1  13   1     1583.47     1768.64     21.04 o
   2  13   1      779.19      806.49      7.98 o
   3  13   1      160.98      159.04      3.10 o
   4  13   1       96.74       75.77      5.09 o
   5  13   1      152.50      153.03      3.54 o
   6  13   1      419.46      420.80      7.44 o
   7  13   1       81.02       72.73      3.45 o
  -7  14   1       75.70       70.40      3.28 o
  -6  14   1        2.15       -0.72      3.54 o
  -5  14   1        3.74        5.39      4.65 o
  -4  14   1       31.04       26.71      3.32 o
  -3  14   1       33.03       33.59      1.47 o
  -2  14   1        3.73        3.10      0.42 o
  -1  14   1       34.02       21.54      0.79 o
   0  14   1       87.85       85.84      2.44 o
   1  14   1       25.13       27.91      0.74 o
   2  14   1        3.58        3.99      0.74 o
   3  14   1      180.79      194.67      9.75 o
   4  14   1        8.70       11.17      4.21 o
   5  14   1      927.34      914.91     12.13 o
   6  14   1        2.96        4.39      1.99 o
   7  14   1       19.72       19.40      2.51 o
  -7  15   1       50.56       44.11      7.31 o
  -6  15   1       97.51      114.99      4.34 o
  -5  15   1      105.28      123.29      6.65 o
  -4  15   1      129.47      120.94      5.09 o
  -3  15   1      137.67      147.23     10.85 o
  -2  15   1      206.94      196.76      3.28 o
  -1  15   1      481.07      490.15      5.61 o
   0  15   1      272.09      267.33      8.42 o
   1  15   1      202.46      209.46      5.09 o
   2  15   1        3.38        2.90      0.63 o
   3  15   1     1119.68     1159.68     14.84 o
   4  15   1       19.03       17.66      1.47 o
   5  15   1      178.29      170.04      3.42 o
   6  15   1       20.73       25.33      2.44 o
  -6  16   1        0.40        1.59      1.99 o
  -5  16   1        1.53        1.62      1.38 o
  -4  16   1      155.05      165.75      3.91 o
  -3  16   1      127.48      122.25      4.21 o
  -2  16   1       16.20       16.65      3.54 o
  -1  16   1      120.90      128.50      2.51 o
   0  16   1      128.23      138.17      3.10 o
   1  16   1       13.62        7.55      0.74 o
   2  16   1       55.19       52.86      2.66 o
   3  16   1        5.49        4.47      0.94 o
   4  16   1      113.50      113.36      2.95 o
   5  16   1       33.14       29.13      1.77 o
   6  16   1        0.87        2.86      1.70 o
  -6  17   1      185.77      187.69      7.09 o
  -5  17   1       74.36       72.54      2.65 o
  -4  17   1       68.31       70.20      2.65 o
  -3  17   1       57.57       57.52      1.99 o
  -2  17   1        1.75        2.67      2.88 o
  -1  17   1      360.46      362.78     11.74 o
   0  17   1      377.80      385.20      5.08 o
   1  17   1      163.84      162.48      4.21 o
   2  17   1      542.43      536.96      7.21 o
   3  17   1      155.00      145.90      2.96 o
   4  17   1       11.55       10.68      3.32 o
   5  17   1      120.61      119.54      3.02 o
   6  17   1       71.02       64.81      3.77 o
  -6  18   1        1.65       -0.41      2.02 o
  -5  18   1       72.27       94.28      6.87 o
  -4  18   1       46.78       44.34      5.54 o
  -3  18   1        2.23        3.94      1.33 o
  -2  18   1      150.72      142.93      3.17 o
  -1  18   1       76.56       85.99      2.68 o
   0  18   1        2.36        2.81      0.89 o
   1  18   1      223.42      200.63      5.09 o
   2  18   1       67.33       66.63      1.38 o
   3  18   1       49.65       51.97      2.22 o
   4  18   1      397.07      399.05      6.17 o
   5  18   1       69.23       66.67      3.99 o
   6  18   1        1.96        2.78      5.54 o
  -6  19   1        8.74       10.63      2.88 o
  -5  19   1       68.09       73.99      2.51 o
  -4  19   1       10.33        7.47      1.47 o
  -3  19   1       42.94       40.99      1.57 o
  -2  19   1       98.83       95.22      5.98 o
  -1  19   1       82.43       87.21      9.30 o
   0  19   1       56.51       53.76      5.32 o
   1  19   1      112.61      100.49      3.32 o
   2  19   1      113.42      111.53      4.21 o
   3  19   1      949.07      960.39     33.89 o
   4  19   1        0.98       -0.38      1.11 o
   5  19   1        7.97        7.91      3.54 o
  -5  20   1       49.10       48.44      3.32 o
  -4  20   1        0.01        0.94      2.44 o
  -3  20   1      395.29      395.56     17.06 o
  -2  20   1        1.60        0.66      0.66 o
  -1  20   1      102.96       81.03      3.99 o
   0  20   1      184.25      193.30      4.50 o
   1  20   1      151.26      133.54      3.40 o
   2  20   1        4.52        7.00      1.06 o
   3  20   1       94.98       91.52      6.42 o
   4  20   1       37.43       42.09      1.70 o
   5  20   1        0.02        4.80      3.10 o
  -5  21   1       48.88       63.20      2.77 o
  -4  21   1        2.00        1.17      1.77 o
  -3  21   1        4.38        4.87      2.44 o
  -2  21   1        3.96        7.97      1.33 o
  -1  21   1      384.56      365.46      7.09 o
   0  21   1       50.84       41.90      3.10 o
   1  21   1      199.32      175.86     22.82 o
   2  21   1        2.42        4.02      0.89 o
   3  21   1       97.51       77.52      2.88 o
   4  21   1        7.43        4.36      1.99 o
   5  21   1       36.61       32.50      7.53 o
  -5  22   1       10.89       10.04      2.21 o
  -4  22   1        5.60        9.51      2.88 o
  -3  22   1       89.53       75.78      9.53 o
  -2  22   1        3.97        8.63      3.77 o
  -1  22   1        1.46        1.91      1.22 o
   0  22   1       57.79       55.39      2.88 o
   1  22   1      138.10      120.62     15.51 o
   2  22   1       25.16       32.79      2.13 o
   3  22   1        9.52        8.98      1.38 o
   4  22   1       20.36       26.47      7.53 o
  -4  23   1       18.71       17.18      7.75 o
  -3  23   1       99.83      101.00      8.42 o
  -2  23   1        0.73       -1.06      3.10 o
  -1  23   1      176.93      189.23      5.16 o
   0  23   1       36.46       31.90      2.21 o
   1  23   1       35.01       30.72      4.87 o
   2  23   1       20.93       18.84      3.99 o
   3  23   1      147.45      154.70      4.15 o
   4  23   1       21.91       23.62      2.65 o
  -4  24   1        0.01        3.19      2.33 o
  -3  24   1        5.91       12.32      5.54 o
  -2  24   1        6.68        4.25      1.80 o
  -1  24   1        3.33        5.91      1.98 o
   0  24   1        3.79        1.18      2.88 o
   1  24   1       56.35       46.05      4.65 o
   2  24   1      110.17       96.70      8.86 o
   3  24   1      138.35      129.05     12.85 o
  -3  25   1       31.47       31.42      5.32 o
  -2  25   1       98.53       91.46      4.15 o
  -1  25   1       11.54       14.76      2.13 o
   0  25   1      183.57      154.21     17.50 o
   1  25   1        5.48        4.99      4.43 o
   2  25   1       14.18       20.92      2.44 o
   3  25   1        2.09        7.31      2.45 o
  -2  26   1        4.66        8.58      2.28 o
  -1  26   1        0.27       -1.92      1.59 o
   0  26   1       96.41       91.57      3.61 o
   1  26   1      276.77      282.71     10.41 o
   2  26   1        0.69        3.80      2.22 o
   0  27   1        0.12        2.66      2.66 o
  -8   0   2       66.93       68.67      5.76 o
  -6   0   2        2.95        5.32      3.99 o
  -4   0   2      104.22      126.71      3.10 o
  -2   0   2     2595.09     2562.54     42.53 o
   0   0   2      797.58      740.76     10.19 o
   2   0   2     3905.60     3990.45     52.72 o
   4   0   2      142.04      144.87      3.10 o
   6   0   2        5.28       12.41      2.22 o
  -8   1   2      136.63      133.93      6.10 o
  -7   1   2      224.91      243.95      6.73 o
  -6   1   2      256.94      258.90     14.84 o
  -5   1   2      160.19      148.62      3.40 o
  -4   1   2      321.75      315.51      4.85 o
  -3   1   2     1125.40     1100.10     13.43 o
  -2   1   2      127.55      117.19      1.88 o
  -1   1   2     1108.34     1047.77     10.19 o
   0   1   2      112.03       86.84      1.25 o
   1   1   2      548.36      510.41      5.16 o
   2   1   2     1020.34      959.70      8.83 o
   3   1   2        8.03        8.20      0.63 o
   4   1   2        4.55        6.38      1.55 o
   5   1   2        6.03        6.49      1.33 o
   6   1   2       64.18       67.10      6.65 o
   7   1   2       21.66       20.61      2.33 o
  -8   2   2      160.62      165.07     17.50 o
  -7   2   2        5.92       17.04      2.77 o
  -6   2   2      513.79      541.91     12.03 o
  -5   2   2       71.57       67.64      3.10 o
  -4   2   2      975.44      953.67     33.23 o
  -3   2   2       26.93       27.80      4.87 o
  -2   2   2     4448.63     4506.66     51.68 o
  -1   2   2       32.37       30.29      2.22 o
   0   2   2      108.21      103.59      1.11 o
   1   2   2     2045.55     1966.15     30.35 o
   2   2   2      604.57      630.67      6.27 o
   3   2   2      521.61      480.48      5.01 o
   4   2   2      119.41      117.23      2.44 o
   5   2   2       10.65        8.51      0.94 o
   6   2   2       18.24       27.37      2.66 o
   7   2   2       70.26       74.17      7.75 o
  -8   3   2       42.97       49.98     11.52 o
  -7   3   2        4.68       11.24      2.02 o
  -6   3   2       34.64       38.72      5.32 o
  -5   3   2      119.10      127.77      3.59 o
  -4   3   2      423.36      447.38     15.06 o
  -3   3   2        1.36        3.83      0.89 o
  -2   3   2     1868.56     1867.08     20.93 o
  -1   3   2     5271.03     5092.83     45.17 o
   0   3   2      330.48      344.16      3.28 o
   1   3   2      824.92      751.11      7.36 o
   2   3   2      199.58      206.87      2.33 o
   3   3   2      152.55      158.72      7.31 o
   4   3   2       31.41       35.78      1.99 o
   5   3   2      185.12      176.14      3.40 o
   6   3   2      409.99      414.09      7.97 o
   7   3   2      338.16      345.22     28.13 o
  -8   4   2       33.81       25.06      5.09 o
  -7   4   2      523.35      522.34     12.22 o
  -6   4   2       69.65       69.46      7.97 o
  -5   4   2      777.77      805.25     15.34 o
  -4   4   2      628.77      630.13      8.26 o
  -3   4   2      384.60      367.70      5.16 o
  -2   4   2      801.71      811.98      9.24 o
  -1   4   2       28.33       28.13      0.63 o
   0   4   2     5680.48     5618.39     42.13 o
   1   4   2       30.60       29.69      0.63 o
   2   4   2       61.74       71.41      4.65 o
   3   4   2        0.00        0.44      0.44 o
   4   4   2       50.73       52.18      1.38 o
   5   4   2        3.25        2.39      0.74 o
   6   4   2      791.49      732.72     23.04 o
   7   4   2        1.36        1.89      1.70 o
  -8   5   2        2.65       -0.42      7.09 o
  -7   5   2       52.74       43.09      3.19 o
  -6   5   2      423.82      434.06      9.34 o
  -5   5   2      185.65      178.28     15.28 o
  -4   5   2       39.00       31.97      2.66 o
  -3   5   2      293.51      259.69      3.72 o
  -2   5   2      532.01      531.40      5.93 o
  -1   5   2      732.43      723.63     10.19 o
   0   5   2      558.11      586.36      4.98 o
   1   5   2       19.51       23.48      0.63 o
   2   5   2      115.25      100.13      1.38 o
   3   5   2      104.73       78.33      1.55 o
   4   5   2        0.88        0.00      0.63 o
   5   5   2        9.31        8.82      2.88 o
   6   5   2       32.39       28.53      1.80 o
   7   5   2      162.41      145.45      4.53 o
  -8   6   2       13.74       27.89      3.32 o
  -7   6   2        4.13        4.84      1.80 o
  -6   6   2        7.46        7.83      2.33 o
  -5   6   2      191.18      185.59      5.54 o
  -4   6   2      684.19      697.06     10.85 o
  -3   6   2       85.73       95.81      3.99 o
  -2   6   2     1362.16     1313.63     13.31 o
  -1   6   2      266.47      267.15      2.82 o
   0   6   2     1184.59     1240.11     10.15 o
   1   6   2        6.80        5.62      0.66 o
   2   6   2      202.88      192.28      2.51 o
   3   6   2      619.36      565.84     13.07 o
   4   6   2      618.90      594.46     23.26 o
   5   6   2        1.89        2.48      0.89 o
   6   6   2      111.58      113.01      3.09 o
   7   6   2       28.84       25.26      2.22 o
  -8   7   2       86.96       85.94     11.52 o
  -7   7   2        6.19        5.40      1.70 o
  -6   7   2       53.74       56.06      4.65 o
  -5   7   2      203.86      201.52      4.99 o
  -4   7   2      259.71      247.72      4.56 o
  -3   7   2       15.04       15.69      0.74 o
  -2   7   2     1132.44     1197.63     12.43 o
  -1   7   2      545.24      498.64      4.70 o
   0   7   2        9.64        6.49      0.66 o
   1   7   2      472.69      413.89      4.04 o
   2   7   2       20.38       26.01      1.55 o
   3   7   2     1280.52     1308.66     13.11 o
   4   7   2      332.54      320.49      9.97 o
   5   7   2        6.91        9.71      2.88 o
   6   7   2       19.66       17.40      2.44 o
   7   7   2      119.79      109.85     14.18 o
  -8   8   2       14.48       15.40      7.97 o
  -7   8   2        0.59        5.02      1.59 o
  -6   8   2      886.91      852.09     15.32 o
  -5   8   2      266.59      300.08      6.49 o
  -4   8   2      389.97      410.32      7.31 o
  -3   8   2      168.08      173.02      7.09 o
  -2   8   2      184.76      172.41      5.76 o
  -1   8   2      585.91      563.18     10.41 o
   0   8   2     5189.95     4904.64     38.64 o
   1   8   2       83.34       86.10      3.54 o
   2   8   2      233.71      218.44      2.82 o
   3   8   2        5.69        7.53      0.63 o
   4   8   2       92.93       78.23      8.20 o
   5   8   2        0.41        3.54      1.33 o
   6   8   2       90.47      102.68     13.29 o
   7   8   2       56.45       53.66      7.75 o
  -8   9   2      128.03       98.41      4.34 o
  -7   9   2       13.82       19.32     10.41 o
  -6   9   2       67.08       74.38      6.65 o
  -5   9   2      148.03      150.79      4.34 o
  -4   9   2     1085.81     1108.54     23.48 o
  -3   9   2       84.32       75.28      3.54 o
  -2   9   2      550.03      510.58      7.09 o
  -1   9   2      283.06      258.73      2.77 o
   0   9   2       84.74       81.18      1.11 o
   1   9   2     3370.24     3354.92     26.32 o
   2   9   2     2713.29     2640.43     22.81 o
   3   9   2       13.85       15.67      2.44 o
   4   9   2      111.91      114.71      4.65 o
   5   9   2      114.43      107.72      3.32 o
   6   9   2        0.97        7.55      2.44 o
   7   9   2        3.09        3.32      3.32 o
  -7  10   2       19.93       18.59      5.98 o
  -6  10   2       88.13       93.38      5.98 o
  -5  10   2       31.21       39.35      4.87 o
  -4  10   2        0.89        1.48      1.55 o
  -3  10   2       68.33       72.97      4.87 o
  -2  10   2       16.90       14.85      0.63 o
  -1  10   2      152.54      132.70      2.88 o
   0  10   2       68.68       66.94      1.06 o
   1  10   2     1162.11     1114.47      9.40 o
   2  10   2      497.91      524.00      7.31 o
   3  10   2      569.51      547.70     11.08 o
   4  10   2        6.89        8.12      2.44 o
   5  10   2       87.33       87.78      2.65 o
   6  10   2        3.13        4.68      1.38 o
   7  10   2        0.95       -0.22      1.88 o
  -7  11   2       62.74       62.94      5.54 o
  -6  11   2       74.73       71.93      6.87 o
  -5  11   2       11.48        8.47      2.44 o
  -4  11   2        6.21        5.61      1.06 o
  -3  11   2      282.56      283.99      4.47 o
  -2  11   2      100.94       92.67      2.66 o
  -1  11   2      416.25      468.47      5.98 o
   0  11   2      118.88      126.51      1.57 o
   1  11   2      844.04      781.23      8.86 o
   2  11   2      442.83      425.23      5.54 o
   3  11   2      748.47      740.24     10.41 o
   4  11   2      170.33      170.98     13.51 o
   5  11   2       35.72       35.18      1.70 o
   6  11   2        2.02        6.20      1.38 o
   7  11   2        4.62        3.50      1.70 o
  -7  12   2      525.42      542.06     20.82 o
  -6  12   2        0.97        2.84      2.44 o
  -5  12   2      699.48      745.47     16.84 o
  -4  12   2       79.88       69.94      6.20 o
  -3  12   2       32.21       29.60      1.99 o
  -2  12   2       21.59       18.95      1.77 o
  -1  12   2       19.77       23.04      1.33 o
   0  12   2        0.89        3.46      0.40 o
   1  12   2      100.38      106.86      3.10 o
   2  12   2      112.48      120.42      2.44 o
   3  12   2       49.28       53.50      2.44 o
   4  12   2        0.00        0.44      1.25 o
   5  12   2        0.09       -0.76      2.44 o
   6  12   2       72.31       83.08      3.10 o
   7  12   2        0.05        0.20      2.66 o
  -7  13   2     1347.18     1405.12     28.01 o
  -6  13   2       49.66       55.05      2.65 o
  -5  13   2        1.95        0.79      1.38 o
  -4  13   2        5.10        9.57      1.99 o
  -3  13   2     1544.88     1562.80     18.67 o
  -2  13   2      519.53      508.04      5.61 o
  -1  13   2      168.00      171.70      2.13 o
   0  13   2      220.06      222.02      3.54 o
   1  13   2      234.47      228.62      7.75 o
   2  13   2      186.64      181.56      6.42 o
   3  13   2      112.68      108.56      5.09 o
   4  13   2       33.51       33.61      3.54 o
   5  13   2       25.19       25.97      1.88 o
   6  13   2        0.10        3.99      1.77 o
  -7  14   2      101.60      107.16      5.32 o
  -6  14   2       52.65       54.48      3.32 o
  -5  14   2      289.72      280.04     15.06 o
  -4  14   2        2.62       -1.03      1.38 o
  -3  14   2      330.00      327.58      5.76 o
  -2  14   2      668.51      638.78      6.87 o
  -1  14   2       17.04       12.86      1.77 o
   0  14   2        7.56        6.87      0.63 o
   1  14   2      247.50      238.08      4.87 o
   2  14   2      491.73      491.73     11.74 o
   3  14   2       35.34       36.45      1.77 o
   4  14   2       12.01        9.94      1.99 o
   5  14   2       72.72       69.84      2.65 o
   6  14   2       63.09       57.76      6.87 o
  -7  15   2        3.21       -1.71      5.09 o
  -6  15   2      187.56      201.12      5.48 o
  -5  15   2      958.85     1021.56     16.44 o
  -4  15   2        0.20        0.66      1.25 o
  -3  15   2       48.71       43.96      3.77 o
  -2  15   2        6.60        8.43      1.06 o
  -1  15   2      670.17      671.39      7.44 o
   0  15   2      791.93      797.40      7.87 o
   1  15   2       20.85       22.04      1.77 o
   2  15   2      388.79      370.92      4.98 o
   3  15   2        0.05       -0.44      0.89 o
   4  15   2       19.84       12.28      1.25 o
   5  15   2      113.54      117.88      3.13 o
   6  15   2       73.74       66.38      6.20 o
  -6  16   2        1.12        3.65      2.02 o
  -5  16   2      334.69      323.25      6.49 o
  -4  16   2        1.41       -0.89      2.22 o
  -3  16   2      190.35      205.47      6.65 o
  -2  16   2      338.43      320.97     11.96 o
  -1  16   2      327.32      346.58      4.53 o
   0  16   2      282.69      285.53      3.40 o
   1  16   2        2.27        3.01      0.74 o
   2  16   2      155.02      155.22      4.87 o
   3  16   2       86.79       94.59      2.19 o
   4  16   2      267.34      266.66     10.19 o
   5  16   2       77.03       79.10      2.82 o
   6  16   2        0.47        1.11      1.57 o
  -6  17   2       95.81      108.23      8.86 o
  -5  17   2      461.08      486.82     13.96 o
  -4  17   2      356.31      383.01     15.73 o
  -3  17   2      358.11      366.53      5.61 o
  -2  17   2        0.01        0.44      1.55 o
  -1  17   2        2.27        1.55      0.94 o
   0  17   2      175.53      175.97      7.31 o
   1  17   2       16.02       18.21      1.25 o
   2  17   2      102.68      112.17      2.33 o
   3  17   2      272.27      276.99      4.87 o
   4  17   2       85.51       85.46      2.65 o
   5  17   2        0.11       -1.33      1.57 o
  -6  18   2       19.05       22.59      3.99 o
  -5  18   2        3.16        4.87      1.70 o
  -4  18   2      147.90      163.90     12.18 o
  -3  18   2     1964.14     1978.45     23.71 o
  -2  18   2      675.54      673.36      9.03 o
  -1  18   2      332.19      325.86      4.98 o
   0  18   2        4.67        5.49      2.22 o
   1  18   2      245.94      262.80     10.19 o
   2  18   2        7.04        8.56      0.74 o
   3  18   2       75.35       71.49      2.13 o
   4  18   2       23.21       20.86      3.77 o
   5  18   2      307.55      308.60      6.20 o
  -6  19   2      266.37      286.95     20.82 o
  -5  19   2     1165.71     1207.55     18.16 o
  -4  19   2      391.43      385.18     10.85 o
  -3  19   2       19.35       20.72      1.54 o
  -2  19   2       94.33       91.18      1.98 o
  -1  19   2      139.55      136.13      3.09 o
   0  19   2      859.69      853.46     19.72 o
   1  19   2       37.65       41.28      1.77 o
   2  19   2      174.87      183.09      4.21 o
   3  19   2        0.54       -1.19      0.79 o
   4  19   2       20.05       18.16      1.99 o
   5  19   2        5.62        3.10      1.57 o
  -5  20   2      740.30      799.87     32.78 o
  -4  20   2      127.45      135.34      3.99 o
  -3  20   2      142.18      150.39      8.64 o
  -2  20   2       15.19       14.28      1.38 o
  -1  20   2      181.63      181.19      4.21 o
   0  20   2      283.35      288.20     22.59 o
   1  20   2       32.44       34.11      1.99 o
   2  20   2       81.95       82.80      3.77 o
   3  20   2       59.70       60.21      4.87 o
   4  20   2        1.34        1.77      1.25 o
   5  20   2       68.65       68.95      3.77 o
  -5  21   2       50.99       44.42      3.02 o
  -4  21   2       36.61       46.00      2.65 o
  -3  21   2      138.83      141.46      5.32 o
  -2  21   2        0.98        1.52      1.06 o
  -1  21   2       16.01       18.16      1.14 o
   0  21   2        0.97        1.94      5.54 o
   1  21   2       48.00       48.55      4.43 o
   2  21   2       83.51       82.94      5.09 o
   3  21   2        3.73        7.05      1.25 o
   4  21   2        0.42        1.61      1.70 o
  -4  22   2        3.43        4.10      1.99 o
  -3  22   2       60.11       56.86      2.87 o
  -2  22   2       34.94       41.24      6.20 o
  -1  22   2        0.03        0.18      1.47 o
   0  22   2        1.01        1.42      1.77 o
   1  22   2       65.50       76.34      6.42 o
   2  22   2      405.79      408.24     13.07 o
   3  22   2        1.90        1.99      2.44 o
   4  22   2      206.92      208.70      5.79 o
  -4  23   2       40.93       48.11      2.68 o
  -3  23   2        2.69        8.64      5.54 o
  -2  23   2        2.01        2.74      3.77 o
  -1  23   2        0.02       -0.89      2.66 o
   0  23   2       21.74       17.83      1.94 o
   1  23   2       34.45       41.66      7.53 o
   2  23   2       32.24       33.21      2.13 o
   3  23   2       34.32       37.66      2.51 o
  -3  24   2       20.42       20.04      3.99 o
  -2  24   2        4.62        4.02      1.80 o
  -1  24   2      187.50      209.60      5.57 o
   0  24   2      104.54       84.09      8.64 o
   1  24   2        8.18        7.67      1.88 o
   2  24   2       61.23       56.11      5.98 o
   3  24   2        8.34       10.35      2.02 o
  -3  25   2      151.64      157.67     12.41 o
  -2  25   2       36.03       36.53      3.10 o
  -1  25   2       14.60       15.10      3.32 o
   0  25   2       13.64        6.74      1.59 o
   1  25   2       55.68       69.74      3.35 o
   2  25   2       56.06       44.85      3.77 o
  -1  26   2       20.22       32.87      2.68 o
   0  26   2        0.55        7.03      2.28 o
   1  26   2       85.34      107.92      3.93 o
  -7   0   3        1.62       -5.32      3.54 o
  -5   0   3       93.63       94.37      4.43 o
  -3   0   3     4060.55     4000.64     58.92 o
  -1   0   3     4117.57     4131.34     50.06 o
   1   0   3     1687.01     1697.28     21.71 o
   3   0   3       42.54       43.86      1.33 o
   5   0   3       63.25       61.58      2.22 o
   7   0   3        4.63        8.86      3.10 o
  -8   1   3      122.85      112.92     10.85 o
  -7   1   3        5.54        8.86      2.51 o
  -6   1   3        4.41        4.21      2.88 o
  -5   1   3       62.00       64.14      2.33 o
  -4   1   3       86.52       89.46      2.13 o
  -3   1   3     1566.35     1586.98     17.23 o
  -2   1   3     2038.73     1920.04     18.64 o
  -1   1   3     4175.88     4224.12     36.33 o
   0   1   3        1.84        0.44      1.55 o
   1   1   3        0.00        1.58      0.31 o
   2   1   3       98.12       88.17      1.25 o
   3   1   3       12.86       14.43      0.66 o
   4   1   3      416.89      431.82      5.16 o
   5   1   3      605.09      615.61      7.21 o
   6   1   3        0.95       -0.44      0.94 o
   7   1   3      131.65      134.63      8.86 o
  -8   2   3        0.67       -0.89      2.51 o
  -7   2   3        9.62        6.47      2.33 o
  -6   2   3      223.10      210.88     16.39 o
  -5   2   3      723.25      736.01     14.84 o
  -4   2   3        6.54        1.99      1.55 o
  -3   2   3       45.98       42.39      3.54 o
  -2   2   3        0.00        1.17      1.11 o
  -1   2   3     1151.49     1112.72     10.41 o
   0   2   3      512.54      463.22      7.97 o
   1   2   3      200.40      175.19      2.02 o
   2   2   3        7.41        6.93      0.44 o
   3   2   3       77.51       73.36      1.55 o
   4   2   3      154.67      165.77      3.54 o
   5   2   3        0.87        1.55      0.94 o
   6   2   3       70.13       59.46      2.21 o
   7   2   3        0.06        3.51      2.02 o
  -8   3   3        3.70        7.15      3.32 o
  -7   3   3       99.41       97.50     21.04 o
  -6   3   3      152.86      155.30      5.30 o
  -5   3   3      226.20      237.00     24.59 o
  -4   3   3      131.14      135.93      3.32 o
  -3   3   3     5091.21     5306.74     51.87 o
  -2   3   3      517.27      562.32      6.37 o
  -1   3   3        1.74        1.11      0.31 o
   0   3   3      226.00      239.92      2.19 o
   1   3   3     1379.58     1427.03     12.22 o
   2   3   3     1105.03     1116.80     10.32 o
   3   3   3        6.32        4.91      0.63 o
   4   3   3       25.69       26.95      1.99 o
   5   3   3      201.71      189.06      3.28 o
   6   3   3        0.08        1.11      0.94 o
   7   3   3      107.46       96.42      3.28 o
  -8   4   3       86.59       90.13      5.98 o
  -7   4   3        0.62       -2.22      3.10 o
  -6   4   3        1.67        4.43      2.22 o
  -5   4   3       19.21       24.81      2.02 o
  -4   4   3        7.45        4.25      1.06 o
  -3   4   3      605.17      656.72     10.19 o
  -2   4   3       19.47       21.93      0.94 o
  -1   4   3      506.05      502.34      4.98 o
   0   4   3      635.17      701.29      6.87 o
   1   4   3      173.38      177.84      2.44 o
   2   4   3     1432.67     1549.29     13.84 o
   3   4   3      457.69      455.98     11.30 o
   4   4   3       55.02       55.29      1.38 o
   5   4   3        7.87        6.49      1.33 o
   6   4   3      115.71      110.04      3.99 o
   7   4   3       20.46       19.78      2.22 o
  -8   5   3        3.15       -0.81      2.65 o
  -7   5   3        5.07        0.89      3.10 o
  -6   5   3      148.83      151.81      6.65 o
  -5   5   3      244.64      275.14      9.53 o
  -4   5   3      231.21      257.73     13.51 o
  -3   5   3      265.87      249.91      3.59 o
  -2   5   3     4416.09     4853.71     45.27 o
  -1   5   3     1556.59     1651.04     13.94 o
   0   5   3      346.51      398.74      3.76 o
   1   5   3      903.34      924.89     11.96 o
   2   5   3     1716.03     1849.50     16.29 o
   3   5   3        4.44        4.04      0.63 o
   4   5   3       22.54       30.58      1.25 o
   5   5   3       29.97       27.95      1.77 o
   6   5   3      213.06      221.79      5.76 o
   7   5   3        1.18        1.82      6.20 o
  -8   6   3       45.77       45.96      6.42 o
  -7   6   3       46.53       47.90      5.32 o
  -6   6   3       57.94       58.75      4.65 o
  -5   6   3      170.80      179.35     16.39 o
  -4   6   3     2365.37     2484.58     58.04 o
  -3   6   3      495.19      540.67     10.19 o
  -2   6   3       99.08      112.32      1.88 o
  -1   6   3     1748.87     1923.78     16.44 o
   0   6   3    11629.84    12550.38     93.14 o
   1   6   3       19.08       23.05      0.63 o
   2   6   3     1286.81     1447.36     13.69 o
   3   6   3      636.33      695.70      7.50 o
   4   6   3      254.42      258.43      3.91 o
   5   6   3      463.65      486.64     10.63 o
   6   6   3       83.18       77.55      6.87 o
   7   6   3        9.71        8.51      1.57 o
  -8   7   3        3.26        2.51      5.09 o
  -7   7   3        1.72        4.11      1.99 o
  -6   7   3       61.35       71.33      6.87 o
  -5   7   3       14.50       14.46      3.77 o
  -4   7   3      491.18      499.03      7.66 o
  -3   7   3       45.33       54.97      1.57 o
  -2   7   3      800.66      860.69      9.08 o
  -1   7   3      969.15      964.94      8.92 o
   0   7   3      201.88      205.68      8.42 o
   1   7   3      178.78      149.54      1.88 o
   2   7   3       41.32       49.65      3.32 o
   3   7   3      139.29      147.43      4.21 o
   4   7   3        2.15        3.59      0.94 o
   5   7   3        5.99        5.70      2.22 o
   6   7   3       34.25       37.74      2.02 o
   7   7   3        5.16        8.35      2.02 o
  -7   8   3        6.33        4.14      1.80 o
  -6   8   3        1.30        3.54      1.54 o
  -5   8   3       58.04       57.78      2.33 o
  -4   8   3       22.02       23.85      1.14 o
  -3   8   3     1974.84     2021.48     21.38 o
  -2   8   3        0.30        0.66      1.11 o
  -1   8   3      361.91      357.77      3.76 o
   0   8   3        1.35        1.33      0.31 o
   1   8   3      755.64      792.22      7.04 o
   2   8   3        0.05       -0.22      0.66 o
   3   8   3        9.89       12.42      0.94 o
   4   8   3        0.42        6.55      1.06 o
   5   8   3       87.44       90.08      3.54 o
   6   8   3       60.85       66.67      9.30 o
   7   8   3        1.88        1.45      3.54 o
  -7   9   3        0.83        0.48      3.54 o
  -6   9   3      155.20      168.07     22.37 o
  -5   9   3      273.83      301.93     18.61 o
  -4   9   3      280.60      276.33     17.50 o
  -3   9   3       81.34       81.07      4.21 o
  -2   9   3     2082.82     2260.19     21.38 o
  -1   9   3     2724.42     2917.57     24.44 o
   0   9   3      702.98      758.69      6.87 o
   1   9   3      622.98      661.17      7.09 o
   2   9   3        3.32        2.36      0.89 o
   3   9   3      179.07      189.37      6.87 o
   4   9   3      198.42      193.72      5.76 o
   5   9   3       15.38       13.47      1.38 o
   6   9   3       63.36       57.24      6.42 o
  -7  10   3        1.69        6.25      3.99 o
  -6  10   3       49.39       46.09      3.77 o
  -5  10   3        9.89        9.75      1.59 o
  -4  10   3       12.72        8.68      3.32 o
  -3  10   3      224.74      250.82      5.32 o
  -2  10   3     1134.08     1114.24     10.65 o
  -1  10   3       37.50       48.24      2.88 o
   0  10   3      424.63      460.07      5.32 o
   1  10   3      309.34      330.62      7.75 o
   2  10   3       36.91       41.15      3.99 o
   3  10   3        2.45        2.84      0.74 o
   4  10   3      697.97      697.79      8.77 o
   5  10   3       25.63       33.23      1.70 o
   6  10   3       92.31      102.44      3.13 o
  -7  11   3      254.02      266.45      9.08 o
  -6  11   3       16.33       14.06      3.77 o
  -5  11   3       59.52       63.83      7.53 o
  -4  11   3      121.82      125.83      3.54 o
  -3  11   3      138.21      129.26      2.96 o
  -2  11   3     1012.66     1024.09     10.28 o
  -1  11   3      121.45      119.38      4.87 o
   0  11   3       24.91       19.34      1.11 o
   1  11   3      117.47      112.99      1.57 o
   2  11   3       46.65       38.87      1.99 o
   3  11   3        4.49        4.05      0.74 o
   4  11   3       11.80        9.65      1.25 o
   5  11   3       11.97       14.93      1.47 o
   6  11   3       15.82       15.93      3.99 o
  -7  12   3      256.26      291.57     11.96 o
  -6  12   3        8.23        7.85      3.99 o
  -5  12   3      209.90      231.72      6.42 o
  -4  12   3      484.70      500.38     13.96 o
  -3  12   3       31.82       32.90      7.31 o
  -2  12   3      976.19      975.47     10.15 o
  -1  12   3      153.89      161.10      2.88 o
   0  12   3      121.48      117.67      1.70 o
   1  12   3      205.14      209.28      4.43 o
   2  12   3       91.24       95.70      4.65 o
   3  12   3       51.53       55.90      6.87 o
   4  12   3        0.38        0.76      1.06 o
   5  12   3      331.50      353.44     11.30 o
   6  12   3      232.70      243.46      5.33 o
  -7  13   3      147.77      140.62     12.18 o
  -6  13   3       65.12       63.34     15.51 o
  -5  13   3     1120.78     1212.56     20.76 o
  -4  13   3      547.29      539.27      9.75 o
  -3  13   3      247.31      255.78      4.79 o
  -2  13   3        8.03        3.85      0.74 o
  -1  13   3      105.77      100.44      3.54 o
   0  13   3        2.82        3.40      0.44 o
   1  13   3        6.64        6.40      0.74 o
   2  13   3       79.83       75.33      1.88 o
   3  13   3       13.02       13.69      1.55 o
   4  13   3       40.06       41.57      2.44 o
   5  13   3       61.41       72.60      7.97 o
   6  13   3       45.54       47.71      2.82 o
  -7  14   3      237.98      253.08     30.35 o
  -6  14   3      191.22      209.54      7.75 o
  -5  14   3      672.32      708.36     12.98 o
  -4  14   3      152.02      152.79     12.63 o
  -3  14   3      382.82      374.34      4.85 o
  -2  14   3     1356.35     1363.75     13.62 o
  -1  14   3      488.42      476.14      5.54 o
   0  14   3       92.88       94.44      2.88 o
   1  14   3     1177.63     1185.59     29.68 o
   2  14   3        3.28        1.55      0.94 o
   3  14   3      140.42      149.43      5.32 o
   4  14   3        1.66        5.32      3.32 o
   5  14   3       77.09       63.60      2.65 o
   6  14   3       12.30       10.07      2.02 o
  -6  15   3        1.03        2.11      2.65 o
  -5  15   3       40.01       45.23      3.10 o
  -4  15   3      222.19      231.61      5.30 o
  -3  15   3      104.88       96.02      2.02 o
  -2  15   3      991.05      980.97     11.28 o
  -1  15   3      269.21      264.54      7.75 o
   0  15   3       75.22       75.65      2.88 o
   1  15   3     1670.82     1741.67     17.77 o
   2  15   3      740.41      732.02      9.40 o
   3  15   3     1088.08     1073.77     15.45 o
   4  15   3       30.41       27.59      1.70 o
   5  15   3       38.70       34.43      3.77 o
  -6  16   3       22.58       29.88      9.08 o
  -5  16   3       13.55       16.85      3.32 o
  -4  16   3       78.42       77.15      2.51 o
  -3  16   3     3672.10     3799.60     39.52 o
  -2  16   3       14.85       19.42      3.32 o
  -1  16   3     3858.17     3951.96     39.97 o
   0  16   3      354.55      372.00      9.97 o
   1  16   3      511.98      522.61      7.31 o
   2  16   3      244.11      254.19      4.43 o
   3  16   3     1371.75     1461.33     18.28 o
   4  16   3      168.70      165.93      3.76 o
   5  16   3       36.50       30.40      2.02 o
  -6  17   3      103.17      118.69      5.79 o
  -5  17   3     1145.38     1194.11     19.34 o
  -4  17   3      321.96      334.09      5.93 o
  -3  17   3     1558.91     1563.06     17.99 o
  -2  17   3        5.34        7.57      2.22 o
  -1  17   3     4800.91     4897.62     49.17 o
   0  17   3       11.50       14.55      2.88 o
   1  17   3     5597.85     5817.76     57.02 o
   2  17   3      115.63      115.40      4.65 o
   3  17   3       20.77       19.04      1.99 o
   4  17   3       45.72       39.89      1.88 o
   5  17   3      231.92      221.35     11.30 o
  -6  18   3       37.18       39.52      8.42 o
  -5  18   3       65.42       64.43      6.42 o
  -4  18   3        0.48       -0.05      1.38 o
  -3  18   3      392.82      403.89     10.19 o
  -2  18   3      585.47      588.03     14.62 o
  -1  18   3       47.68       42.58      3.32 o
   0  18   3      692.94      665.05      8.13 o
   1  18   3      224.00      228.91      4.21 o
   2  18   3       35.53       35.47      3.10 o
   3  18   3       35.32       26.85      1.70 o
   4  18   3        1.87        3.05      2.44 o
   5  18   3        6.84        5.59      2.66 o
  -5  19   3      117.98      104.94      6.87 o
  -4  19   3      270.38      247.92     14.84 o
  -3  19   3      587.37      595.25     17.94 o
  -2  19   3       35.12       33.60      1.70 o
  -1  19   3      254.37      254.85      9.53 o
   0  19   3      508.19      503.81      8.86 o
   1  19   3      343.32      343.18      5.16 o
   2  19   3       45.80       48.75      2.88 o
   3  19   3      123.04      128.92     17.06 o
   4  19   3      275.63      280.91      5.48 o
  -5  20   3      246.06      223.89      5.98 o
  -4  20   3       57.28       73.62      4.65 o
  -3  20   3      673.45      682.98     11.48 o
  -2  20   3      276.39      277.26      7.31 o
  -1  20   3     1510.88     1546.59     50.28 o
   0  20   3       16.30       14.42      1.38 o
   1  20   3       62.31       56.06      2.02 o
   2  20   3      157.62      148.24      5.09 o
   3  20   3      458.18      436.48     12.18 o
   4  20   3       95.50      101.21      7.09 o
  -5  21   3       28.26       21.86      5.09 o
  -4  21   3       19.41       22.10      4.21 o
  -3  21   3       18.33       26.94      2.33 o
  -2  21   3        1.91        1.06      1.88 o
  -1  21   3       13.27       15.24      2.22 o
   0  21   3       21.71       22.40      8.42 o
   1  21   3       37.38       31.12      1.54 o
   2  21   3       27.13       25.92      1.57 o
   3  21   3      127.29      127.87      3.83 o
   4  21   3        2.84        3.16      1.94 o
  -4  22   3       59.75       51.44      2.65 o
  -3  22   3        0.29        4.75      1.54 o
  -2  22   3        0.19       -2.39      2.44 o
  -1  22   3       25.31       24.66      2.28 o
   0  22   3       20.77       26.60      2.44 o
   1  22   3      224.86      217.04      5.32 o
   2  22   3       17.17       23.01      1.88 o
   3  22   3        6.50        8.51      3.10 o
  -3  23   3       31.64       33.04      3.54 o
  -2  23   3       75.01       69.82      5.09 o
  -1  23   3        0.02       -2.55      1.70 o
   0  23   3       10.28        5.81      2.66 o
   1  23   3        1.14        6.73      2.88 o
   2  23   3        0.89        3.99      2.44 o
   3  23   3        3.50        2.60      2.44 o
  -3  24   3      103.54      129.08      4.67 o
  -2  24   3        0.01        0.63      2.88 o
  -1  24   3      136.73      130.07      6.87 o
   0  24   3        1.89        0.00      1.59 o
   1  24   3       17.44       22.96      2.28 o
   2  24   3       20.41       16.31      2.02 o
  -2  25   3        6.61        8.00      1.88 o
  -1  25   3       69.19       74.74     15.73 o
   0  25   3       23.23       22.57      2.44 o
   1  25   3        3.24        0.80      1.47 o
  -8   0   4        2.41       -0.89      3.10 o
  -6   0   4      299.07      283.54     10.19 o
  -4   0   4      867.91      843.55     15.51 o
  -2   0   4       77.47       71.77      1.77 o
   0   0   4       10.40       20.38      1.33 o
   2   0   4        0.13        0.44      0.44 o
   4   0   4      317.87      295.95      6.20 o
   6   0   4      943.01      910.89     19.94 o
  -8   1   4       17.06       10.86      3.59 o
  -7   1   4        0.06        0.44      3.77 o
  -6   1   4        0.53       -2.08      1.38 o
  -5   1   4       98.26       96.98      5.54 o
  -4   1   4      127.53      116.75      2.51 o
  -3   1   4       93.14       94.33      4.21 o
  -2   1   4      306.78      314.52      3.59 o
  -1   1   4       61.94       44.41      2.22 o
   0   1   4        3.93        5.90      0.89 o
   1   1   4     1603.91     1604.04     14.88 o
   2   1   4       66.76       54.11      1.77 o
   3   1   4      212.92      209.45      6.20 o
   4   1   4       32.03       36.21      1.99 o
   5   1   4      287.76      278.92      4.04 o
   6   1   4      104.22      103.53      6.65 o
  -8   2   4       39.10       46.19      3.59 o
  -7   2   4        0.40        0.16      2.65 o
  -6   2   4        1.99        3.38      1.77 o
  -5   2   4       48.84       55.58      3.10 o
  -4   2   4      490.12      503.74      7.04 o
  -3   2   4      530.33      559.56      6.27 o
  -2   2   4       10.57        9.77      0.63 o
  -1   2   4      104.16      102.79      1.25 o
   0   2   4     1317.51     1328.69     20.60 o
   1   2   4      211.86      182.25      5.98 o
   2   2   4      720.45      755.82      7.04 o
   3   2   4     1174.62     1173.76     11.07 o
   4   2   4     1703.42     1698.22     17.53 o
   5   2   4       10.26        7.95      1.77 o
   6   2   4        4.31        5.07      1.77 o
  -8   3   4        5.23       -0.97      3.28 o
  -7   3   4        4.38        3.10      2.22 o
  -6   3   4       18.48       12.41      2.19 o
  -5   3   4        9.03       10.00      1.14 o
  -4   3   4      141.15      135.55      2.65 o
  -3   3   4       40.23       36.05      1.06 o
  -2   3   4      701.38      772.01      8.19 o
  -1   3   4        0.34        0.89      0.31 o
   0   3   4      215.15      244.50      7.97 o
   1   3   4      355.65      371.57      4.67 o
   2   3   4       34.96       40.54      0.94 o
   3   3   4      168.88      172.67      2.88 o
   4   3   4      822.04      845.39      9.46 o
   5   3   4       31.38       36.96      1.70 o
   6   3   4       68.74       76.38      3.99 o
  -8   4   4        1.88       -1.46      2.44 o
  -7   4   4       19.73       17.65      3.54 o
  -6   4   4       93.21       92.46      4.87 o
  -5   4   4      417.99      413.31     10.41 o
  -4   4   4       51.50       52.19      5.32 o
  -3   4   4       51.63       54.38      2.44 o
  -2   4   4       57.94       60.73      1.33 o
  -1   4   4       99.57      107.30      1.77 o
   0   4   4     2000.51     2307.32     22.71 o
   1   4   4        0.02        0.89      0.40 o
   2   4   4      294.74      306.89      5.09 o
   3   4   4        0.63        1.18      0.40 o
   4   4   4       33.89       37.04      1.06 o
   5   4   4      205.97      209.00      8.64 o
   6   4   4       66.99       48.57      6.87 o
  -7   5   4      106.01      115.94      5.76 o
  -6   5   4       63.73       54.87      2.88 o
  -5   5   4       27.36       25.92      1.25 o
  -4   5   4      304.65      294.28      7.53 o
  -3   5   4      444.42      379.25      4.70 o
  -2   5   4     1174.15     1252.59     14.84 o
  -1   5   4      855.12      959.59      8.92 o
   0   5   4        9.02        8.44      0.44 o
   1   5   4      688.58      730.75      7.04 o
   2   5   4     1933.32     2025.05     25.25 o
   3   5   4       18.69       18.61      2.44 o
   4   5   4       82.87       81.52      1.88 o
   5   5   4      102.62       93.07      6.65 o
   6   5   4       86.63       73.32      3.13 o
  -7   6   4       58.06       50.18      2.95 o
  -6   6   4        1.37        0.89      0.89 o
  -5   6   4       75.84       66.46      1.62 o
  -4   6   4     1124.55     1144.00     16.27 o
  -3   6   4      185.24      144.13      5.54 o
  -2   6   4      252.83      260.02      7.09 o
  -1   6   4       17.09       19.50      0.63 o
   0   6   4      312.50      308.60      3.28 o
   1   6   4      597.10      661.86     11.08 o
   2   6   4       21.78       25.94      1.11 o
   3   6   4      844.99      870.75      9.38 o
   4   6   4        4.53        2.66      1.11 o
   5   6   4        1.89       -0.89      1.06 o
   6   6   4        4.49        4.87      1.57 o
  -7   7   4        0.54        2.25      2.02 o
  -6   7   4      179.86      176.03      5.54 o
  -5   7   4       23.34       24.83      1.80 o
  -4   7   4      484.10      483.51     11.74 o
  -3   7   4       16.62       18.26      1.33 o
  -2   7   4       79.74       94.65      2.44 o
  -1   7   4      158.07      194.08      2.33 o
   0   7   4        0.78        0.44      0.44 o
   1   7   4     1645.59     1799.56     15.76 o
   2   7   4      833.88      833.46     10.41 o
   3   7   4      135.08      125.74      4.21 o
   4   7   4      281.57      259.56      5.09 o
   5   7   4      792.75      783.68     17.50 o
   6   7   4       10.00       10.63      1.80 o
  -7   8   4        0.66        2.08      2.02 o
  -6   8   4        1.52        1.48      1.19 o
  -5   8   4        2.95        4.63      1.38 o
  -4   8   4       26.96       20.71      3.32 o
  -3   8   4       62.49       57.17      1.57 o
  -2   8   4       32.79       28.97      2.22 o
  -1   8   4      185.05      204.03      2.51 o
   0   8   4      405.39      454.12      7.53 o
   1   8   4      183.20      167.06      2.22 o
   2   8   4      578.58      586.21      6.69 o
   3   8   4       14.98       13.83      3.54 o
   4   8   4      145.40      138.62      2.65 o
   5   8   4        1.90        5.12      1.25 o
   6   8   4      309.88      299.50      6.24 o
  -7   9   4       36.86       34.44      8.64 o
  -6   9   4       17.13       18.16      1.22 o
  -5   9   4      389.90      408.84      8.39 o
  -4   9   4      140.42      126.42      6.65 o
  -3   9   4      834.70      817.71     10.60 o
  -2   9   4      517.90      505.99      6.24 o
  -1   9   4       12.52        8.20      0.63 o
   0   9   4      105.17      100.10      3.77 o
   1   9   4       73.30       74.68      1.55 o
   2   9   4      107.75      100.44      9.30 o
   3   9   4       51.51       59.36      3.32 o
   4   9   4      727.53      729.72      9.07 o
   5   9   4       17.60       25.54      3.54 o
   6   9   4      183.32      184.31     11.96 o
  -7  10   4        0.38        2.44      9.08 o
  -6  10   4        0.02        1.33      1.88 o
  -5  10   4        3.07        8.46      7.97 o
  -4  10   4       41.93       39.42      2.88 o
  -3  10   4      267.45      248.47      5.98 o
  -2  10   4      172.58      153.44      2.54 o
  -1  10   4      105.55       91.06      1.57 o
   0  10   4       23.60       18.01      1.11 o
   1  10   4      903.69      925.38      9.30 o
   2  10   4      183.92      172.19      7.09 o
   3  10   4      938.41      974.40     11.09 o
   4  10   4        0.07        0.18      1.33 o
   5  10   4       96.64      100.11      3.09 o
   6  10   4      155.37      162.47      5.42 o
  -7  11   4       22.84       26.31      4.87 o
  -6  11   4       61.94       58.50     15.73 o
  -5  11   4      261.91      235.55      6.89 o
  -4  11   4        0.08       -1.58      2.22 o
  -3  11   4       14.25       12.45      2.88 o
  -2  11   4      238.12      225.91      3.19 o
  -1  11   4       66.52       64.29      1.77 o
   0  11   4        0.05       -0.44      0.63 o
   1  11   4        2.59        2.90      0.63 o
   2  11   4       13.63       16.85      0.94 o
   3  11   4        6.68        5.79      0.94 o
   4  11   4       32.22       31.76      3.10 o
   5  11   4      151.59      158.99     14.40 o
   6  11   4        0.00        1.11      3.32 o
  -7  12   4       21.31       26.91     13.29 o
  -6  12   4       51.52       51.05      5.76 o
  -5  12   4      108.89      114.40     11.52 o
  -4  12   4       22.99       20.55      2.02 o
  -3  12   4       18.22       23.21      1.38 o
  -2  12   4      175.31      177.51      2.65 o
  -1  12   4        6.76        7.12      0.63 o
   0  12   4       28.97       29.25      0.94 o
   1  12   4       22.82       24.57      2.22 o
   2  12   4      218.94      221.34      3.76 o
   3  12   4        1.89        2.88      0.94 o
   4  12   4       74.21       84.53      3.32 o
   5  12   4      363.45      360.55      7.00 o
  -6  13   4       60.64       77.41      4.90 o
  -5  13   4       33.43       32.27      2.96 o
  -4  13   4      165.82      156.96     13.51 o
  -3  13   4       98.43       98.85      2.65 o
  -2  13   4       40.37       34.50      1.11 o
  -1  13   4      149.43      141.61      2.33 o
   0  13   4      218.45      214.06      3.99 o
   1  13   4       27.02       27.52      1.14 o
   2  13   4        0.27        1.33      0.94 o
   3  13   4     1622.33     1649.81     20.12 o
   4  13   4       82.67       79.85      2.77 o
   5  13   4      327.09      313.81      6.60 o
  -6  14   4        1.52       -0.89      2.51 o
  -5  14   4        0.04       -1.45      1.70 o
  -4  14   4      138.21      139.68      7.09 o
  -3  14   4      153.55      160.43      5.76 o
  -2  14   4       85.68       83.75      2.22 o
  -1  14   4      417.10      410.13      5.16 o
   0  14   4      552.73      554.03      5.95 o
   1  14   4        4.21        4.75      0.74 o
   2  14   4      424.14      422.32      5.79 o
   3  14   4     1096.98     1140.41     35.22 o
   4  14   4       25.40       28.56      2.66 o
   5  14   4      543.39      558.80     13.96 o
  -6  15   4        0.80        0.97      5.32 o
  -5  15   4        0.94        2.42      1.70 o
  -4  15   4      107.76      119.85     12.41 o
  -3  15   4      339.98      345.56     17.50 o
  -2  15   4       46.35       52.17      2.44 o
  -1  15   4      341.74      356.29      7.09 o
   0  15   4      328.21      306.18      4.07 o
   1  15   4     2491.81     2590.17     27.57 o
   2  15   4      559.97      582.83      7.67 o
   3  15   4       28.78       28.91      1.70 o
   4  15   4      322.28      325.45      6.49 o
   5  15   4      580.44      612.06     10.78 o
  -6  16   4        7.78       10.19      2.82 o
  -5  16   4       41.47       36.56      8.64 o
  -4  16   4        1.82        1.38      1.55 o
  -3  16   4      379.13      382.52      7.32 o
  -2  16   4      525.00      545.17     15.73 o
  -1  16   4     1878.96     1937.55     25.92 o
   0  16   4     2027.42     2082.91     21.14 o
   1  16   4      251.66      246.47      7.75 o
   2  16   4       64.98       69.08      2.88 o
   3  16   4     1036.56     1087.28     33.01 o
   4  16   4      560.69      575.89     11.08 o
   5  16   4      111.78      113.14      6.65 o
  -6  17   4       41.30       44.90     14.40 o
  -5  17   4       16.03       20.69      6.42 o
  -4  17   4       55.81       58.11      2.96 o
  -3  17   4        0.51       -0.05      1.55 o
  -2  17   4        9.17       11.08      1.06 o
  -1  17   4      108.67      101.70      2.19 o
   0  17   4        5.08        3.04      1.06 o
   1  17   4       65.68       71.38     11.74 o
   2  17   4      836.17      853.18     13.51 o
   3  17   4       15.89       17.40      4.87 o
   4  17   4      115.03      108.76      3.40 o
  -5  18   4      108.54       99.18      9.75 o
  -4  18   4        0.07       -0.66      1.88 o
  -3  18   4       16.28       24.50      6.87 o
  -2  18   4      101.76      105.12      5.98 o
  -1  18   4      212.08      211.59      4.04 o
   0  18   4      173.54      172.10      7.75 o
   1  18   4      433.72      426.81      6.56 o
   2  18   4      349.93      358.08     13.51 o
   3  18   4     1018.51     1009.99     15.89 o
   4  18   4       38.94       37.48      5.09 o
  -5  19   4        4.15        3.00      2.02 o
  -4  19   4       41.43       52.08      3.54 o
  -3  19   4       25.79       24.59     10.19 o
  -2  19   4        6.53        7.46      1.14 o
  -1  19   4       23.24       23.33      3.10 o
   0  19   4      376.78      390.10      7.09 o
   1  19   4      637.45      653.72     11.16 o
   2  19   4      398.36      415.60     11.52 o
   3  19   4       46.18       43.68      2.13 o
   4  19   4       18.07       24.00      4.65 o
  -4  20   4       94.82       83.68      6.65 o
  -3  20   4       17.78       26.56      5.32 o
  -2  20   4        5.65       10.93      1.47 o
  -1  20   4       18.74       21.48      3.32 o
   0  20   4        1.71        2.66      2.66 o
   1  20   4      288.93      292.12     10.41 o
   2  20   4       61.44       60.31      2.73 o
   3  20   4        1.29        0.30      1.19 o
  -4  21   4       66.83       63.57      3.28 o
  -3  21   4        0.95        1.33      2.22 o
  -2  21   4       28.26       24.53      3.77 o
  -1  21   4       22.77       22.73      1.99 o
   0  21   4        7.96        3.10      2.44 o
   1  21   4       30.98       29.05      5.32 o
   2  21   4      235.58      250.72      8.86 o
   3  21   4      269.11      270.25     14.40 o
  -3  22   4       38.73       46.06      5.32 o
  -2  22   4       28.05       25.25      2.45 o
  -1  22   4       27.73       31.90      2.21 o
   0  22   4        9.70       11.22      1.70 o
   1  22   4       11.19       13.00      2.54 o
   2  22   4        1.64        4.52      2.88 o
  -3  23   4       26.08       24.30      5.54 o
  -2  23   4       15.76       16.42      2.13 o
  -1  23   4       16.02        9.23      3.10 o
   0  23   4       36.65       51.01      3.76 o
   1  23   4        4.04        3.99      2.66 o
  -1  24   4        0.99        1.14      2.13 o
   0  24   4        4.58        4.19      2.02 o
  -7   0   5       79.94       63.35      6.20 o
  -5   0   5      845.14      869.69     17.28 o
  -3   0   5       17.43       16.39      1.33 o
  -1   0   5     1024.73     1022.98     13.73 o
   1   0   5      189.05      185.19      5.32 o
   3   0   5      164.95      150.19      3.10 o
   5   0   5       31.00       28.35      2.22 o
  -7   1   5      229.87      251.15     16.84 o
  -6   1   5      672.91      716.89     12.21 o
  -5   1   5       84.18       78.86      2.19 o
  -4   1   5        0.86        0.22      1.11 o
  -3   1   5      290.57      275.15      3.76 o
  -2   1   5      364.45      346.84      4.22 o
  -1   1   5     1278.81     1296.68     16.17 o
   0   1   5       21.99       23.51      1.57 o
   1   1   5      720.42      719.55     18.61 o
   2   1   5        0.68        0.89      0.31 o
   3   1   5      479.56      487.39      5.64 o
   4   1   5      114.39      109.73      2.88 o
   5   1   5      124.50      122.05     15.73 o
   6   1   5       25.22       31.92      5.32 o
  -7   2   5      150.83      157.22      6.10 o
  -6   2   5      614.33      614.47     19.05 o
  -5   2   5      425.87      421.19      6.42 o
  -4   2   5     1122.97     1148.74     30.79 o
  -3   2   5       34.41       35.42      1.33 o
  -2   2   5       58.08       54.21      1.06 o
  -1   2   5       29.52       30.58      0.63 o
   0   2   5      143.17      142.66      2.19 o
   1   2   5       16.65       17.32      0.89 o
   2   2   5      140.21      139.70      1.80 o
   3   2   5        0.31        0.59      0.89 o
   4   2   5        9.39       10.63      0.94 o
   5   2   5       49.99       50.71      7.53 o
   6   2   5       73.08       75.26      3.61 o
  -7   3   5       13.96        9.80      4.87 o
  -6   3   5       18.54       19.43      1.94 o
  -5   3   5      250.56      249.54      5.32 o
  -4   3   5      293.21      301.23      8.86 o
  -3   3   5       33.39       36.43      1.19 o
  -2   3   5        4.71        5.18      0.66 o
  -1   3   5        0.72        0.66      0.66 o
   0   3   5       44.54       47.03      1.77 o
   1   3   5      253.33      248.64      3.77 o
   2   3   5      320.53      316.60     11.30 o
   3   3   5      117.04      119.52      2.44 o
   4   3   5        0.42        1.77      0.89 o
   5   3   5       36.97       36.38      2.19 o
   6   3   5       64.73       60.85      5.54 o
  -7   4   5       15.65       21.11      5.76 o
  -6   4   5      341.14      351.74      6.87 o
  -5   4   5       17.20       16.50      1.38 o
  -4   4   5        0.31        0.25      1.33 o
  -3   4   5       11.15        9.40      1.33 o
  -2   4   5        0.09       -0.44      0.40 o
  -1   4   5      278.37      283.93      3.54 o
   0   4   5        0.14       -0.30      0.89 o
   1   4   5      143.96      133.70      9.30 o
   2   4   5       93.69       87.33      2.22 o
   3   4   5      123.43      119.69      5.54 o
   4   4   5       38.97       38.04      2.44 o
   5   4   5        5.81       12.78      1.70 o
   6   4   5       16.47        9.82      4.87 o
  -7   5   5      171.97      175.23      8.64 o
  -6   5   5      287.61      282.94     10.19 o
  -5   5   5      101.30      104.88      2.96 o
  -4   5   5       45.85       51.39      6.20 o
  -3   5   5       27.28       25.82      1.14 o
  -2   5   5        8.54       11.09      0.63 o
  -1   5   5      117.11      103.70      1.38 o
   0   5   5        0.03        0.44      0.40 o
   1   5   5       82.07       84.33      3.54 o
   2   5   5      117.80      124.53      1.70 o
   3   5   5      394.23      380.41      9.97 o
   4   5   5        0.37       -1.33      1.77 o
   5   5   5        3.61        8.63      1.80 o
   6   5   5        3.44        6.85      1.77 o
  -7   6   5      179.99      199.68      9.08 o
  -6   6   5        6.45        6.61      2.02 o
  -5   6   5        2.88        1.08      1.77 o
  -4   6   5        0.97        0.22      1.11 o
  -3   6   5       37.69       39.56      1.77 o
  -2   6   5        0.04        0.22      0.66 o
  -1   6   5       45.80       37.94      0.74 o
   0   6   5       20.63       15.76      2.66 o
   1   6   5       98.82       95.08      2.33 o
   2   6   5      210.55      194.20      5.32 o
   3   6   5        0.77        0.89      0.63 o
   4   6   5      261.65      270.71      4.67 o
   5   6   5        1.40        2.07      1.38 o
  -7   7   5      217.88      226.24     17.50 o
  -6   7   5       16.85       15.36      4.87 o
  -5   7   5        1.34       -0.44      1.25 o
  -4   7   5       27.21       25.87      1.77 o
  -3   7   5       24.30       28.51      1.77 o
  -2   7   5      863.39      896.99     10.32 o
  -1   7   5      472.47      516.75      7.97 o
   0   7   5        1.15        1.39      0.44 o
   1   7   5      512.72      518.34      7.00 o
   2   7   5      460.44      448.24      4.98 o
   3   7   5      315.11      300.65      9.08 o
   4   7   5       40.68       38.43      1.99 o
   5   7   5      178.06      169.82     11.96 o
  -7   8   5       15.06       12.66      2.82 o
  -6   8   5        5.11        3.68      5.76 o
  -5   8   5       70.40       80.81      6.20 o
  -4   8   5       14.38       19.50      2.88 o
  -3   8   5      468.86      520.01     11.52 o
  -2   8   5      249.81      246.35     11.74 o
  -1   8   5      710.82      728.06     13.07 o
   0   8   5       27.17       25.92      0.63 o
   1   8   5      562.80      570.72      9.97 o
   2   8   5        0.03        0.59      0.89 o
   3   8   5       25.76       28.18      1.11 o
   4   8   5        1.48        3.30      1.38 o
   5   8   5       25.85       34.65      2.51 o
  -7   9   5       84.24       92.37      6.20 o
  -6   9   5        4.83        3.00      4.21 o
  -5   9   5      210.94      182.04      8.86 o
  -4   9   5       60.18       56.53      5.76 o
  -3   9   5        3.99        6.05      1.25 o
  -2   9   5      109.38      112.17      2.33 o
  -1   9   5      590.48      618.69      7.54 o
   0   9   5        6.00        9.57      0.66 o
   1   9   5      523.03      521.53      5.79 o
   2   9   5       77.24       74.60      1.70 o
   3   9   5        3.54        3.38      1.11 o
   4   9   5       14.48       16.71      1.88 o
   5   9   5      130.61      120.99     12.18 o
  -7  10   5       56.21       53.51      8.86 o
  -6  10   5       45.13       50.91      9.97 o
  -5  10   5       48.51       54.59      5.54 o
  -4  10   5       33.38       31.37      3.77 o
  -3  10   5       20.24       16.49      1.38 o
  -2  10   5      197.89      192.59      4.22 o
  -1  10   5       24.17       19.30      0.94 o
   0  10   5     2129.23     2171.69     22.20 o
   1  10   5        2.71        2.97      0.66 o
   2  10   5       11.55       13.69      2.44 o
   3  10   5        2.53        1.59      0.89 o
   4  10   5      411.13      383.60     24.15 o
   5  10   5       52.61       50.99      2.88 o
  -6  11   5       59.98       77.94      4.07 o
  -5  11   5        8.32        7.42      1.88 o
  -4  11   5       89.36       93.04      4.07 o
  -3  11   5       77.88       70.16      2.13 o
  -2  11   5       20.89       16.12      1.33 o
  -1  11   5        6.61       10.25      2.22 o
   0  11   5        7.47        6.61      2.44 o
   1  11   5       11.02       12.51      1.99 o
   2  11   5       47.99       42.90      3.99 o
   3  11   5       13.05       15.13      2.88 o
   4  11   5       51.48       50.48      8.86 o
   5  11   5       35.44       35.46      2.88 o
  -6  12   5        8.04       10.28      2.96 o
  -5  12   5        1.19        2.56      2.02 o
  -4  12   5       43.56       39.07      2.45 o
  -3  12   5      305.15      276.84      7.31 o
  -2  12   5       77.71       87.26      4.21 o
  -1  12   5       41.29       37.43      1.06 o
   0  12   5       22.66       22.82      0.94 o
   1  12   5       92.83       88.42      1.70 o
   2  12   5       15.02       12.85      0.94 o
   3  12   5        2.30        1.14      1.06 o
   4  12   5       57.13       47.41      3.32 o
   5  12   5      225.40      220.11     15.28 o
  -6  13   5      218.81      225.70     30.13 o
  -5  13   5      368.80      368.30     23.48 o
  -4  13   5       20.35       14.42      2.13 o
  -3  13   5      109.67      108.04      4.21 o
  -2  13   5       15.18       12.03      1.11 o
  -1  13   5      505.13      485.83      6.42 o
   0  13   5      126.59      116.98      2.19 o
   1  13   5       23.02       19.59      1.77 o
   2  13   5      189.69      188.33      3.45 o
   3  13   5      239.32      244.35      8.20 o
   4  13   5       14.68       14.02      3.54 o
  -6  14   5       90.51       93.55     20.60 o
  -5  14   5       21.53       26.97      2.96 o
  -4  14   5      214.15      188.58      5.32 o
  -3  14   5       93.23       84.91      2.82 o
  -2  14   5       10.15       11.17      0.79 o
  -1  14   5        8.54        7.56      0.94 o
   0  14   5      130.51      136.40      6.42 o
   1  14   5       34.40       30.25      3.10 o
   2  14   5        5.57        6.46      1.14 o
   3  14   5       19.64       28.34      7.75 o
   4  14   5        2.89        5.56      2.22 o
  -5  15   5        1.48       -2.22      2.65 o
  -4  15   5        5.25        4.21      1.57 o
  -3  15   5        8.83        8.90      1.77 o
  -2  15   5       34.15       36.96      2.66 o
  -1  15   5        0.84        0.09      0.74 o
   0  15   5       22.94       23.62      2.88 o
   1  15   5       11.52       13.89      2.22 o
   2  15   5       13.72       15.98      1.99 o
   3  15   5       11.93       14.18      1.70 o
   4  15   5        0.57        0.89      1.77 o
  -5  16   5        0.50        3.00      2.02 o
  -4  16   5        0.83        0.22      4.65 o
  -3  16   5       80.94       79.30      2.82 o
  -2  16   5        8.14        7.87      1.77 o
  -1  16   5        0.01       -0.22      0.94 o
   0  16   5        0.45        1.33      0.74 o
   1  16   5       12.65       10.95      1.38 o
   2  16   5      145.46      145.17      3.42 o
   3  16   5       78.49       61.86      3.99 o
   4  16   5       60.47       58.48      3.13 o
  -5  17   5        0.24        2.38      1.70 o
  -4  17   5       62.52       72.38      9.53 o
  -3  17   5        6.31        6.08      1.57 o
  -2  17   5       89.01      100.98      3.61 o
  -1  17   5       26.65       24.54      1.47 o
   0  17   5       14.82       17.22      1.47 o
   1  17   5       69.82       66.57      2.45 o
   2  17   5        0.31       -1.41      6.20 o
   3  17   5        3.92        6.04      1.77 o
  -4  18   5        1.15        2.01      2.22 o
  -3  18   5        5.17        4.24      4.21 o
  -2  18   5       96.62      103.31      5.54 o
  -1  18   5        2.37        3.19      1.77 o
   0  18   5      242.71      262.54      5.79 o
   1  18   5       92.50       90.22      8.86 o
   2  18   5       84.56       76.98      2.68 o
   3  18   5        4.80        4.52      1.47 o
  -4  19   5       64.10       53.82      3.40 o
  -3  19   5      118.00      107.41      9.75 o
  -2  19   5      229.41      258.74      7.21 o
  -1  19   5      114.43      111.98      6.65 o
   0  19   5       43.43       47.80      2.88 o
   1  19   5       28.89       27.96      2.13 o
   2  19   5       80.12       82.49      2.77 o
   3  19   5      194.13      188.71     17.28 o
  -4  20   5       44.26       44.14      3.19 o
  -3  20   5        0.11       -2.21      1.47 o
  -2  20   5       28.15       32.59      2.65 o
  -1  20   5       56.03       66.49      8.64 o
   0  20   5      184.02      187.71      9.53 o
   1  20   5       54.90       57.54      6.87 o
   2  20   5       17.75       21.64      2.22 o
  -3  21   5        1.83        4.37      5.09 o
  -2  21   5       17.45        8.71      5.09 o
  -1  21   5      101.65       95.26      4.70 o
   0  21   5        0.07       -1.37      1.70 o
   1  21   5      107.44      119.89      4.47 o
  -2  22   5        1.39       -1.70      2.02 o
  -1  22   5        1.99        5.04      3.10 o
   0  22   5        0.95        2.69      1.88 o
  -6   0   6        5.53        5.32      3.54 o
  -4   0   6     3330.73     3480.07     57.60 o
  -2   0   6       63.42       63.80      2.22 o
   0   0   6     4247.02     4615.58     89.94 o
   2   0   6     1593.67     1670.26     34.56 o
   4   0   6      104.18       87.72      3.10 o
  -7   1   6      122.92       90.17      6.42 o
  -6   1   6       18.59       35.13      2.96 o
  -5   1   6      266.26      242.25      4.22 o
  -4   1   6      612.78      616.80      8.61 o
  -3   1   6       72.11       68.74      2.02 o
  -2   1   6     2444.15     2501.62     29.76 o
  -1   1   6     1490.27     1560.05     17.23 o
   0   1   6      276.02      285.58      5.64 o
   1   1   6        2.02        4.25      1.99 o
   2   1   6        6.03        9.93      1.57 o
   3   1   6      132.88      139.93      4.87 o
   4   1   6        8.78        9.35      1.55 o
   5   1   6       16.17       18.00      2.22 o
  -7   2   6        1.65        4.65      2.51 o
  -6   2   6        9.72       11.18      2.33 o
  -5   2   6      806.77      802.23     12.23 o
  -4   2   6      767.99      795.85     13.07 o
  -3   2   6     2469.80     2530.73     32.92 o
  -2   2   6       70.09       75.71      3.32 o
  -1   2   6        5.34        4.75      0.66 o
   0   2   6      154.17      169.91      4.07 o
   1   2   6      723.25      753.18     12.53 o
   2   2   6      351.73      352.11      4.85 o
   3   2   6       16.10       15.35      0.74 o
   4   2   6      318.15      342.25      7.31 o
   5   2   6       89.38       92.97      3.77 o
  -7   3   6      326.61      324.32      9.34 o
  -6   3   6     1455.67     1453.66     28.65 o
  -5   3   6      136.78      133.08      3.40 o
  -4   3   6      234.31      232.72      6.20 o
  -3   3   6     1163.65     1210.52     16.46 o
  -2   3   6     1863.24     1902.17     19.93 o
  -1   3   6     2055.79     2159.97     23.96 o
   0   3   6      297.43      299.51      4.22 o
   1   3   6        0.89        2.02      0.31 o
   2   3   6      194.08      201.17      3.13 o
   3   3   6      508.91      514.61      6.81 o
   4   3   6       83.54       85.62      3.10 o
   5   3   6       27.13       33.87      5.76 o
  -7   4   6       42.63       34.68      2.87 o
  -6   4   6      172.97      181.87      5.74 o
  -5   4   6      580.14      570.23     15.51 o
  -4   4   6      449.69      444.29     11.74 o
  -3   4   6      407.65      407.84      6.49 o
  -2   4   6       10.60       10.80      1.33 o
  -1   4   6        5.31        5.90      0.94 o
   0   4   6       12.73       15.81      1.11 o
   1   4   6      156.35      165.96      2.96 o
   2   4   6       20.22       25.08      1.11 o
   3   4   6       46.48       49.83      1.38 o
   4   4   6        7.22       14.44      1.77 o
   5   4   6      142.53      138.23      6.17 o
  -6   5   6       26.43       30.51      5.09 o
  -5   5   6        5.87        8.15      1.70 o
  -4   5   6       15.74       17.30      2.44 o
  -3   5   6      130.54      130.06      2.96 o
  -2   5   6       68.87       61.68      2.88 o
  -1   5   6      226.64      239.11      5.54 o
   0   5   6      298.12      292.46      4.67 o
   1   5   6        9.65        9.75      0.63 o
   2   5   6      242.72      239.63      9.30 o
   3   5   6      122.30      115.57      3.77 o
   4   5   6       39.69       37.85      2.88 o
   5   5   6        2.61       -2.66      1.77 o
  -6   6   6       65.79       43.40      2.95 o
  -5   6   6        5.81        6.78      1.38 o
  -4   6   6      180.48      177.04      4.87 o
  -3   6   6      126.17      124.13      2.96 o
  -2   6   6       23.41       20.82      1.06 o
  -1   6   6      138.62      138.53      2.65 o
   0   6   6       83.75       78.71      2.44 o
   1   6   6      183.24      182.69      9.53 o
   2   6   6       39.64       36.82      3.10 o
   3   6   6       65.45       62.48      1.88 o
   4   6   6        1.79        2.22      1.19 o
   5   6   6       53.77       55.09      2.87 o
  -6   7   6       16.95       14.18      2.51 o
  -5   7   6      280.29      281.42      9.30 o
  -4   7   6      129.15      113.21      3.13 o
  -3   7   6       19.77       16.17      1.25 o
  -2   7   6      203.28      182.92      3.35 o
  -1   7   6       37.27       40.03      2.22 o
   0   7   6       50.39       42.32      1.25 o
   1   7   6      147.20      138.76      3.99 o
   2   7   6        7.81        8.95      0.94 o
   3   7   6       22.10       25.02      4.65 o
   4   7   6       48.78       49.84      3.10 o
  -6   8   6      133.87      148.65      5.48 o
  -5   8   6      371.78      388.29     14.40 o
  -4   8   6      141.26      127.58      5.09 o
  -3   8   6        0.97        1.33      0.94 o
  -2   8   6      339.12      315.34      7.75 o
  -1   8   6       29.17       20.62      0.66 o
   0   8   6      154.56      127.15      3.10 o
   1   8   6        0.84        0.62      0.74 o
   2   8   6      116.13      105.22      2.51 o
   3   8   6        8.45        8.66      0.89 o
   4   8   6       38.91       34.28      1.80 o
  -6   9   6        0.00        0.57      3.32 o
  -5   9   6        1.75        2.18      3.32 o
  -4   9   6      362.59      344.38     12.85 o
  -3   9   6       35.37       28.86      1.57 o
  -2   9   6      321.06      295.77      8.86 o
  -1   9   6        0.05        0.44      0.44 o
   0   9   6      131.20      106.67      2.33 o
   1   9   6       51.05       42.76      3.10 o
   2   9   6       30.34       28.45      6.20 o
   3   9   6      429.08      411.88     11.52 o
   4   9   6       12.29       13.52      3.77 o
  -6  10   6       20.75       18.69      7.97 o
  -5  10   6      124.74      119.73     17.28 o
  -4  10   6       36.88       42.52      5.09 o
  -3  10   6      824.14      798.79     11.99 o
  -2  10   6      200.90      173.93      3.40 o
  -1  10   6      114.47      103.70      4.65 o
   0  10   6        8.40       10.04      0.66 o
   1  10   6        1.82        2.03      2.88 o
   2  10   6      276.22      270.61      4.67 o
   3  10   6       31.34       34.37      5.54 o
   4  10   6      176.24      197.96      5.32 o
  -6  11   6       60.92       68.64      4.25 o
  -5  11   6       69.47       61.39      5.54 o
  -4  11   6       18.08       15.34      5.09 o
  -3  11   6      255.40      228.00      7.97 o
  -2  11   6      415.21      372.39     11.74 o
  -1  11   6      264.06      237.28      3.19 o
   0  11   6      124.85      114.12      2.02 o
   1  11   6      426.16      409.80      5.85 o
   2  11   6       38.72       34.76      1.99 o
   3  11   6       27.98       21.45      1.80 o
   4  11   6        0.81        4.34      1.47 o
  -5  12   6        3.60        9.91      2.28 o
  -4  12   6       93.07       80.89      4.65 o
  -3  12   6      107.64      100.99      7.31 o
  -2  12   6      197.82      171.03      3.45 o
  -1  12   6      113.75       96.95      2.88 o
   0  12   6      508.07      463.55      6.42 o
   1  12   6       27.84       23.22      1.14 o
   2  12   6        0.43        0.17      1.14 o
   3  12   6        0.02        1.62      2.66 o
   4  12   6       13.16       17.95      1.88 o
  -5  13   6       49.26       38.55      6.42 o
  -4  13   6      357.81      310.82     13.96 o
  -3  13   6       20.29       20.71      3.77 o
  -2  13   6      137.76      135.49      6.42 o
  -1  13   6      142.03      133.81      2.96 o
   0  13   6       58.45       46.17      1.99 o
   1  13   6        1.95        1.27      0.82 o
   2  13   6       47.91       47.52      1.99 o
   3  13   6      117.73      127.43      3.91 o
  -5  14   6      148.30      136.50      5.30 o
  -4  14   6      341.31      316.12     21.27 o
  -3  14   6       16.80        8.14      4.43 o
  -2  14   6      658.15      586.62     12.02 o
  -1  14   6      228.51      199.33      4.04 o
   0  14   6       27.61       29.95      1.70 o
   1  14   6       41.27       32.16      1.70 o
   2  14   6      101.04       93.90      3.77 o
   3  14   6      136.81      145.61      4.07 o
  -5  15   6        1.23        0.18      2.44 o
  -4  15   6      239.43      232.77      7.30 o
  -3  15   6        4.83        0.44      1.80 o
  -2  15   6        1.85        1.70      1.80 o
  -1  15   6       13.32       17.84      3.10 o
   0  15   6        2.50        1.38      1.14 o
   1  15   6       29.74       29.07      2.66 o
   2  15   6        4.31        3.72      1.99 o
   3  15   6        2.54        2.17      3.54 o
  -4  16   6       12.20       18.11      3.10 o
  -3  16   6       67.32       70.59      3.28 o
  -2  16   6      160.83      170.75     14.18 o
  -1  16   6       73.37       71.54      5.32 o
   0  16   6      137.02      138.51      3.91 o
   1  16   6      416.86      379.71      7.50 o
   2  16   6       15.53       12.43      1.80 o
  -4  17   6        6.11        4.43      1.54 o
  -3  17   6        5.23       11.01      2.21 o
  -2  17   6      290.42      289.20      7.98 o
  -1  17   6       90.01       77.74      3.99 o
   0  17   6        8.64        5.37      1.77 o
   1  17   6        5.08       10.14      2.88 o
   2  17   6        2.11        6.66      2.22 o
  -3  18   6        0.00       -1.68      3.77 o
  -2  18   6      150.75      169.58     14.62 o
  -1  18   6       39.29       45.51      2.62 o
   0  18   6       28.37       23.88      2.44 o
   1  18   6       80.95       93.95      3.54 o
  -3  19   6       21.22       30.61      3.09 o
  -2  19   6       50.68       56.64      9.53 o
  -1  19   6        6.40       16.82      2.45 o
   0  19   6        4.42       10.14      4.65 o
   1  19   6      106.70      119.90      7.97 o
  -1  20   6       12.95       13.47      3.10 o
   0  20   6        1.53        7.53      2.19 o
  -5   0   7       51.24       57.60      6.20 o
  -3   0   7      242.14      240.57      7.53 o
  -1   0   7      185.47      202.03      7.09 o
   1   0   7     1201.58     1297.22     28.80 o
   3   0   7     1357.29     1384.50     30.57 o
  -6   1   7       46.24       44.80      4.35 o
  -5   1   7       14.51       15.61      7.09 o
  -4   1   7       29.18       37.73      5.54 o
  -3   1   7        0.25       -0.44      0.94 o
  -2   1   7     1017.37     1003.91     12.35 o
  -1   1   7     1201.41     1244.80     41.20 o
   0   1   7       75.43       75.84      5.09 o
   1   1   7     2326.98     2466.96     35.40 o
   2   1   7     1304.67     1349.36     20.98 o
   3   1   7       32.92       36.42      2.77 o
   4   1   7      169.53      146.00      8.64 o
  -6   2   7        6.70        6.23      2.87 o
  -5   2   7        0.10        0.19      3.99 o
  -4   2   7       82.83       88.80      9.75 o
  -3   2   7        8.13        9.10      3.10 o
  -2   2   7        6.98        6.65      0.63 o
  -1   2   7       13.68       17.96      3.32 o
   0   2   7     1738.08     1832.58     30.44 o
   1   2   7        4.90        9.11      2.13 o
   2   2   7      387.61      407.75      8.64 o
   3   2   7      123.72      134.58      9.08 o
   4   2   7       99.29      103.51      4.43 o
  -6   3   7       15.64       26.75     10.85 o
  -5   3   7        0.41        5.86      5.76 o
  -4   3   7       10.44       11.11      3.32 o
  -3   3   7       90.32       88.27      3.10 o
  -2   3   7        1.86        1.91      0.66 o
  -1   3   7       41.92       37.68      1.77 o
   0   3   7        9.06        5.74      5.76 o
   1   3   7      156.83      162.20      4.67 o
   2   3   7        4.65        7.17      4.21 o
   3   3   7      482.65      485.63      8.85 o
   4   3   7      200.57      192.44     10.19 o
  -6   4   7       10.68       17.47      3.91 o
  -5   4   7        0.30        7.24      2.77 o
  -4   4   7       90.81       94.12      7.97 o
  -3   4   7       27.33       21.49      2.88 o
  -2   4   7      229.19      233.34      8.42 o
  -1   4   7        0.21        0.53      0.74 o
   0   4   7      146.78      150.52      7.53 o
   1   4   7      287.90      267.75      6.10 o
   2   4   7        3.03        2.78      0.66 o
   3   4   7      306.78      324.50      9.53 o
   4   4   7      495.39      547.11     13.27 o
  -6   5   7       67.03       75.05      9.08 o
  -5   5   7       10.39        8.30      2.96 o
  -4   5   7        0.11        0.17      2.22 o
  -3   5   7       14.98        9.71      1.38 o
  -2   5   7        3.62        3.45      0.66 o
  -1   5   7       86.60       82.13      2.21 o
   0   5   7       52.99       56.09      1.98 o
   1   5   7       20.91       16.81      1.33 o
   2   5   7        0.63        2.59      1.11 o
   3   5   7       27.39       27.66      1.98 o
  -5   6   7      101.31      115.22      8.64 o
  -4   6   7        5.08        3.24      2.88 o
  -3   6   7       17.53       21.40      2.21 o
  -2   6   7      113.47      113.50      2.33 o
  -1   6   7       31.80       41.21      2.44 o
   0   6   7      387.00      365.59      6.05 o
   1   6   7       39.82       33.87      2.88 o
   2   6   7       29.72       31.83      1.98 o
   3   6   7      341.33      343.43     28.35 o
  -5   7   7        0.26       -2.40      2.54 o
  -4   7   7        2.32        0.80      5.98 o
  -3   7   7       19.38       11.66      2.44 o
  -2   7   7      207.72      183.54      4.65 o
  -1   7   7       90.14       78.78      1.98 o
   0   7   7        0.39       -1.33      0.89 o
   1   7   7      100.25      117.20      7.97 o
   2   7   7      694.37      716.16     13.07 o
   3   7   7       62.08       65.75      3.02 o
  -5   8   7        4.29        5.09      3.77 o
  -4   8   7       18.31       28.26      8.64 o
  -3   8   7        1.10        1.58      2.22 o
  -2   8   7        6.01        4.48      1.11 o
  -1   8   7       28.24       26.85      2.88 o
   0   8   7        9.81       13.51      4.21 o
   1   8   7       32.13       32.02      6.20 o
   2   8   7      108.95       92.21      3.28 o
   3   8   7      173.13      193.00      5.23 o
  -5   9   7        2.92        3.78      4.43 o
  -4   9   7        0.21        0.48      1.70 o
  -3   9   7       59.15       53.07      4.43 o
  -2   9   7       17.03        9.43      1.14 o
  -1   9   7        7.77        5.53      1.77 o
   0   9   7        7.58       12.02      2.66 o
   1   9   7      178.55      192.52      4.90 o
   2   9   7      173.66      176.23      9.97 o
   3   9   7        0.77        3.27      2.28 o
  -5  10   7      267.99      274.94     12.63 o
  -4  10   7        1.88       -2.27      2.44 o
  -3  10   7       19.01       17.84      2.44 o
  -2  10   7       22.07       21.71      1.80 o
  -1  10   7      204.33      200.99     19.27 o
   0  10   7     1099.75     1047.55     25.03 o
   1  10   7        0.58        2.90      1.55 o
   2  10   7      374.54      335.28      8.75 o
   3  10   7       58.30       51.06      2.95 o
  -5  11   7       16.88       20.76      3.02 o
  -4  11   7        1.72       11.98      3.54 o
  -3  11   7      206.08      195.84     16.17 o
  -2  11   7       16.62       12.27      1.55 o
  -1  11   7      178.38      180.71      6.20 o
   0  11   7       22.70       20.78      5.09 o
   1  11   7       19.54       23.44      4.21 o
   2  11   7      316.61      297.92      7.32 o
  -4  12   7       13.07        6.96      2.88 o
  -3  12   7       33.91       24.73      2.33 o
  -2  12   7        1.21        1.58      1.38 o
  -1  12   7       79.56       70.26      2.51 o
   0  12   7      143.59      126.58      3.69 o
   1  12   7       88.65       81.79      7.31 o
   2  12   7      148.98      152.67      4.75 o
  -4  13   7        2.32        9.01      2.38 o
  -3  13   7        2.03        4.87      3.10 o
  -2  13   7       27.42       28.41      2.02 o
  -1  13   7      122.17      102.51      7.31 o
   0  13   7        0.69        1.67      1.38 o
   1  13   7      193.04      181.72     10.19 o
   2  13   7       63.53       80.93      4.87 o
  -4  14   7        9.92       14.34      5.76 o
  -3  14   7       19.58       17.36      6.42 o
  -2  14   7       11.98       12.99      2.66 o
  -1  14   7        0.69        6.20      2.22 o
   0  14   7       25.48       35.53      2.22 o
   1  14   7       18.20       19.82      2.13 o
  -3  15   7      239.16      246.34     14.40 o
  -2  15   7       26.87       28.40      2.13 o
  -1  15   7       87.87      108.96      3.72 o
   0  15   7       12.20        8.61      2.66 o
   1  15   7       14.57        9.25      1.70 o
  -2  16   7        8.07        4.59      1.70 o
  -1  16   7        6.17        3.62      1.70 o
   0  16   7       65.48       77.45      3.32 o
  -1  17   7       61.10       56.37      8.86 o
  -4   0   8        3.01        5.32      3.54 o
  -2   0   8       74.56       74.87      4.87 o
   0   0   8      147.30      142.22      7.09 o
   2   0   8      236.68      232.15      9.75 o
  -5   1   8       49.00       53.72      6.87 o
  -4   1   8       47.28       67.55     18.16 o
  -3   1   8       10.26        9.43      1.55 o
  -2   1   8       40.68       46.28      2.88 o
  -1   1   8       59.10       72.78      9.75 o
   0   1   8       46.34       47.59      2.77 o
   1   1   8       20.70       21.81      2.22 o
   2   1   8       25.78       23.40      5.98 o
  -4   2   8       20.11       22.25      9.08 o
  -3   2   8      194.33      215.76      5.95 o
  -2   2   8        6.53        7.07      1.19 o
  -1   2   8      123.67      118.77      5.09 o
   0   2   8       26.88       31.07      3.77 o
   1   2   8       14.39       14.09      2.22 o
   2   2   8      118.65      117.82      5.76 o
  -4   3   8        2.69        4.87      2.02 o
  -3   3   8       10.28       12.66      1.38 o
  -2   3   8       19.49       24.59      1.54 o
  -1   3   8       78.33       71.32      3.99 o
   0   3   8       15.63       19.11      7.53 o
   1   3   8       23.65       28.21      5.54 o
   2   3   8       88.07       69.90      3.61 o
  -4   4   8       31.29       51.30     12.85 o
  -3   4   8        3.79        3.60      1.14 o
  -2   4   8        6.73        6.33      1.19 o
  -1   4   8        3.02        3.46      1.70 o
   0   4   8      198.42      229.69      7.13 o
   1   4   8       20.81       20.73      2.66 o
   2   4   8        5.29        5.44      2.13 o
  -4   5   8       23.33       25.10      6.65 o
  -3   5   8        0.01        1.48      1.19 o
  -2   5   8        1.60        1.18      4.43 o
  -1   5   8       21.50       20.76      4.87 o
   0   5   8        0.36       -1.09      2.88 o
   1   5   8       45.26       54.23      3.09 o
   2   5   8        0.44        0.82      1.94 o
  -4   6   8      175.89      212.76     20.60 o
  -3   6   8        1.55        2.51      1.19 o
  -2   6   8      213.75      233.31      7.97 o
  -1   6   8       31.12       26.88      1.80 o
   0   6   8       14.77       13.50      2.22 o
   1   6   8        3.32        1.33      2.66 o
   2   6   8        6.65        8.26      3.08 o
  -4   7   8      169.87      189.75     15.95 o
  -3   7   8       43.02       42.53      4.65 o
  -2   7   8        0.00       -1.55      1.99 o
  -1   7   8      163.87      178.18      4.42 o
   0   7   8        0.40        1.55      0.87 o
   1   7   8      120.69      106.81      4.04 o
  -4   8   8        5.14        7.18      1.99 o
  -3   8   8        9.53       13.63      3.32 o
  -2   8   8      137.82      140.99     10.41 o
  -1   8   8       23.47       26.32      1.99 o
   0   8   8      215.93      254.18      6.15 o
   1   8   8       28.17       24.71      2.44 o
  -3   9   8        9.18       10.28      1.62 o
  -2   9   8      241.19      257.79      6.92 o
  -1   9   8        0.15        4.11      1.54 o
   0   9   8        5.73        7.64      1.77 o
   1   9   8        0.03       -0.68      1.24 o
  -3  10   8       56.43       46.26      2.73 o
  -2  10   8       16.66       20.02      2.44 o
  -1  10   8       42.37       45.39      4.21 o
   0  10   8       44.19       41.12      3.32 o
  -2  11   8       12.10       15.76      2.19 o
  -1  11   8        0.59        1.88      1.68 o
   0  11   8        0.72        4.59      3.32 o
  -2  12   8        3.65        2.31      2.07 o
  -1  12   8       43.18       22.84      4.65 o
 
